# Supplementary material for: Super hygroscopic nanofibrous membrane-based moisture pump for solar-driven indoor dehumidification
Source: Nat Commun. 2020 Jul 3;11:3302. doi: 10.1038/s41467-020-17118-3 (PMC7335200; doi:10.1038/s41467-020-17118-3)
Supplement: Supplementary file 3 — Source Data [file 41467_2020_17118_MOESM3_ESM.xlsx]

## Sheet: Fig. 2l
2.79848e-06	2.8751	0.99318	399.546	1.75324e-06	2.72825	0.99053	236.767	2.42022e-06	2.98699	0.99305	143.554
2.59665e-06	5.91872	0.95604	384.615	1.58474e-06	5.78543	0.95591	226.084	3.66804e-06	6.02785	0.95221	137.693
2.58278e-06	8.97223	0.90921	381.156	1.92218e-06	8.85636	0.91313	220.859	8.74817e-06	9.04492	0.90936	135.898
2.79052e-06	12.0024	0.87228	379.759	2.52233e-06	11.9313	0.87325	219.312	1.86086e-05	12.0437	0.87222	135.322
3.26801e-06	15.0187	0.83693	378.725	3.95166e-06	14.9666	0.83738	218.47	3.32629e-05	15.0395	0.83688	134.971
4.14785e-06	18.065	0.82031	378.287	6.98082e-06	17.9939	0.80202	217.865	5.33751e-05	18.013	0.80176	134.669
5.51445e-06	21.0995	0.78523	377.517	1.18967e-05	21.0184	0.78552	217.584	8.0555e-05	20.9149	0.7852	134.524
7.37004e-06	24.1052	0.75041	376.809	1.83388e-05	24.06	0.75047	217.142	0.000118407	23.8153	0.75013	134.322
9.72894e-06	27.1249	0.71533	376.096	2.64363e-05	27.043	0.71562	216.724	0.000170369	26.6743	0.71544	134.081
1.25495e-05	30.1474	0.68027	375.417	3.62323e-05	30.0206	0.6805	216.322	0.000241306	29.4781	0.68024	133.865
1.58022e-05	33.1568	0.64529	374.706	4.78298e-05	32.9596	0.64555	215.917	0.00033711	32.211	0.64534	133.633
1.95133e-05	36.1499	0.6103	373.978	6.15472e-05	35.8549	0.61042	215.533	0.000464852	34.8933	0.61023	133.406
2.3717e-05	39.1648	0.57532	373.221	7.81547e-05	38.7398	0.57551	215.126	0.000632446	37.5223	0.57534	133.149
2.83372e-05	42.1341	0.54032	372.412	9.86778e-05	41.6492	0.54043	214.724	0.000842108	40.0171	0.54026	132.877
3.34324e-05	45.094	0.5053	371.528	0.000123738	44.525	0.50554	214.276	0.00114	42.7488	0.50535	132.565
3.91076e-05	48.0552	0.47057	370.573	0.000154217	47.3328	0.47086	213.503	0.00152	45.4082	0.47082	131.922
4.53449e-05	51.0112	0.43546	369.546	0.000189694	50.0672	0.43518	212.938	0.00198	48.0316	0.43486	131.563
5.22444e-05	53.943	0.40062	368.436	0.000236162	52.7905	0.40075	212.343	0.0025	50.4989	0.382	130.962
5.97714e-05	56.8261	0.36563	367.164	0.000292123	55.4184	0.36569	211.676	0.00311	52.9083	0.36524	130.736
6.81479e-05	59.7075	0.33054	365.744	0.000358408	57.9279	0.33075	210.915	0.00389	55.482	0.33049	130.261
7.78888e-05	62.6835	0.29563	364.113	0.000447892	60.6429	0.2957	210.044	0.00479	58.0149	0.29567	129.714
8.86309e-05	65.5999	0.26068	362.128	0.000555751	63.2743	0.26073	209.035	0.00575	60.3822	0.26073	129.051
0.000100767	68.5107	0.22575	359.74	0.000682809	65.8858	0.22584	207.792	0.0069	62.7987	0.22585	128.242
0.000114473	71.3853	0.19107	356.646	0.000836926	68.4048	0.19104	206.171	0.00811	64.9824	0.19102	127.201
0.00012989	74.2427	0.15795	338.287	0.00101	70.7936	0.15602	196.269	0.00954	67.2777	0.16121	123.268
0.00014749	77.082	0.12307	318.671	0.00125	73.5979	0.12264	185.324	0.01059	69.1963	0.12096	113.324
0.00016717	79.8735	0.08503	302.884	0.00153	76.3438	0.08549	176.359	0.02068	79.208	0.08155	107.114
0.000190018	82.7023	0.04962	268.905	0.00185	79.0303	0.05064	160.152	0.02979	85.4358	0.05087	97.1389
0.000215663	85.47			0.00222	81.6853			0.04198	92.0626
0.00024461	88.2018			0.00262	84.2734			0.04798	94.9989
0.000277669	90.9208			0.00307	86.8359			0.08605	107.366
0.00031346	93.5276			0.00356	89.3518			0.11643	112.072
0.0003526	96.0454			0.00409	91.811			0.15019	118.206
0.00040084	98.7886			0.00465	94.2411			0.20678	127.277
0.000457739	101.633			0.00525	96.5836			0.2274	127.843
0.000522014	104.465			0.00589	98.886			0.26581	128.694
0.000592305	107.21			0.00657	101.155			0.29518	129.252
0.000673873	110.029			0.00728	103.521			0.33031	129.784
0.000762869	112.775			0.00814	105.984			0.36452	130.254
0.000860144	115.45			0.00905	108.367			0.39965	130.651
0.000966023	118.091			0.01004	110.744			0.43455	131.01
0.00108	120.619			0.01949	126.446			0.46963	131.335
0.00122	123.505			0.03134	140.269			0.50463	131.633
0.00137	126.387			0.04153	149.452			0.53967	131.908
0.00154	129.236			0.04797	154.465			0.57468	132.155
0.00172	132.07			0.08573	173.327			0.60962	132.402
0.00192	134.89			0.11637	180.639			0.64469	132.617
0.00213	137.705			0.15121	189.02			0.67946	132.858
0.00236	140.487			0.20354	205.149			0.71457	133.099
0.0026	143.244			0.22759	206.217			0.7496	133.336
0.00285	145.948			0.26641	207.573			0.7845	133.571
0.00313	148.684			0.29533	208.399			0.81946	133.843
0.00341	151.396			0.33026	209.24			0.85456	134.157
0.00371	154.052			0.36444	209.982			0.88942	134.535
0.00403	156.73			0.39953	210.621			0.92434	135.066
0.00436	159.406			0.43437	211.271			0.95863	136.121
0.00471	162.06			0.46961	211.837			0.99305	143.554
0.00507	164.642			0.50449	212.366
0.00544	167.208			0.53952	212.839
0.00584	169.79			0.57439	213.303
0.00625	172.357			0.60934	213.723
0.00667	174.883			0.64435	214.17
0.00702	177.235			0.67949	214.621
0.00745	179.774			0.71445	215.079
0.00795	182.472			0.74945	215.561
0.00848	185.155			0.78434	216.125
0.00903	187.796			0.81925	216.748
0.00954	190.122			0.8543	217.447
0.01014	192.768			0.88911	218.334
0.01967	221.279			0.92364	219.735
0.02851	238.281			0.95723	222.589
0.04059	256.266			0.99053	236.767
0.04779	266.023
0.08661	303.5
0.11652	316.085
0.1518	331.167
0.20226	357.821
0.22973	360.105
0.27006	362.774
0.29621	364.234
0.33107	365.85
0.36451	367.252
0.39961	368.536
0.43457	369.693
0.4696	370.708
0.50459	371.62
0.53952	372.466
0.57459	373.291
0.60961	374.019
0.6445	374.734
0.67958	375.422
0.71451	376.102
0.74952	376.789
0.78445	377.477
0.81951	378.27
0.85455	379.154
0.8894	380.221
0.9242	381.651
0.95846	384.318
0.99318	399.546

## Sheet: Fig. 2m
0.37608	0.01183	0.36493	0.01156	0.37261	0.0124
0.37429	0	0.36253	0	0.38266	0.46812
0.37416	0	0.3671	1.04022	0.40434	0.21519
0.37601	2.52429	0.3736	0.73115	0.42461	0.22886
0.37982	1.22483	0.38445	0.43285	0.44146	0.27509
0.38565	0.80815	0.39858	0.33147	0.45623	0.31142
0.39264	0.67169	0.4124	0.33837	0.46992	0.32775
0.39997	0.63458	0.42422	0.39828	0.48353	0.32973
0.40715	0.65074	0.43469	0.4407	0.49736	0.31963
0.41387	0.69527	0.44406	0.49135	0.51143	0.30829
0.42013	0.74393	0.45268	0.5271	0.5259	0.29206
0.42598	0.79101	0.46085	0.54851	0.5408	0.27857
0.4315	0.84559	0.46886	0.5572	0.55612	0.26534
0.43668	0.8859	0.47695	0.55637	0.57136	0.25331
0.44165	0.92107	0.4852	0.53912	0.58895	0.24023
0.44642	0.96063	0.49345	0.5263	0.60632	0.23681
0.45099	1.00071	0.50162	0.51784	0.62401	0.2293
0.4555	1.00581	0.51054	0.47218	0.64079	0.22753
0.45987	1.0193	0.51955	0.45086	0.65746	0.22352
0.46419	1.03185	0.52866	0.42603	0.67581	0.21691
0.4687	1.02037	0.539	0.40626	0.6941	0.21427
0.47323	0.99607	0.54955	0.38589	0.71147	0.21078
0.4777	1.00663	0.56005	0.38483	0.72977	0.2043
0.48228	0.97103	0.57103	0.35484	0.74688	0.19735
0.48697	0.94299	0.58169	0.34666	0.76558	0.18992
0.49177	0.91564	0.59422	0.34604	0.77818	0.23546
0.49659	0.89505	0.60702	0.33186	0.87356	0.16236
0.50161	0.8717	0.61952	0.33242	0.94007	0.14485
0.50674	0.83392	0.63199	0.32923	1.01559	0.13572
0.51199	0.80486	0.64424	0.32688	1.04948	0.13402
0.51736	0.78356	0.65645	0.32477	1.23984	0.10049
0.52268	0.75856	0.6684	0.32546	1.37728	0.05296
0.52794	0.74007	0.6801	0.32518	1.52669	0.06351
0.53375	0.72968	0.69153	0.329
0.54005	0.69934	0.70277	0.32226
0.54638	0.69131	0.71372	0.32528
0.55276	0.66546	0.72468	0.32019
0.55937	0.65997	0.73532	0.34376
0.56594	0.64682	0.74747	0.31356
0.57255	0.62585	0.75944	0.30811
0.57903	0.63048	0.77153	0.3041
0.58537	0.61666	0.86379	0.26325
0.59268	0.61065	0.95034	0.24704
0.59986	0.62068	1.01318	0.22604
0.60719	0.60105	1.04972	0.21225
0.61449	0.60099	1.2383	0.1547
0.62184	0.59363	1.37719	0.08144
0.62924	0.58782	1.53139	0.08407
0.63651	0.59214
0.64374	0.59013
0.65082	0.59042
0.65795	0.5933
0.66494	0.60044
0.67187	0.59243
0.67886	0.59327
0.68589	0.58879
0.69276	0.59726
0.69947	0.59492
0.70612	0.59666
0.71292	0.58734
0.71966	0.58921
0.72634	0.58546
0.73156	0.69616
0.73789	0.62127
0.74489	0.59547
0.75205	0.5796
0.75926	0.56679
0.76564	0.5645
0.77282	0.56952
0.86519	0.47745
0.93135	0.39747
1.00763	0.36469
1.04874	0.36718
1.24177	0.30031
1.3778	0.14309
1.53395	0.1494

## Sheet: Fig. 2n
5	329	5	85	5	84
5.02	328	5.02	128	5.02	105
5.04	421	5.04	113	5.04	88
5.06	457	5.06	117	5.06	104
5.08	488	5.08	108	5.08	120
5.1	596	5.1	140	5.1	97
5.12	692	5.12	109	5.12	101
5.14	736	5.14	112	5.14	113
5.16	717	5.16	121	5.16	64
5.18	473	5.18	81	5.18	85
5.2	332	5.2	101	5.2	89
5.22	216	5.22	81	5.22	65
5.24	180	5.24	80	5.24	73
5.26	149	5.26	97	5.26	52
5.28	164	5.28	125	5.28	60
5.3	181	5.3	112	5.3	68
5.32	164	5.32	76	5.32	72
5.34	137	5.34	77	5.34	84
5.36	181	5.36	73	5.36	65
5.38	173	5.38	74	5.38	66
5.4	168	5.4	96	5.4	68
5.42	165	5.42	81	5.42	72
5.44	180	5.44	84	5.44	89
5.46	189	5.46	81	5.46	85
5.48	205	5.48	92	5.48	117
5.5	244	5.5	84	5.5	76
5.52	285	5.52	80	5.52	72
5.54	304	5.54	84	5.54	69
5.56	332	5.56	109	5.56	73
5.58	340	5.58	89	5.58	85
5.6	385	5.6	93	5.6	72
5.62	386	5.62	89	5.62	73
5.64	297	5.64	80	5.64	85
5.66	257	5.66	76	5.66	73
5.68	213	5.68	96	5.68	68
5.7	273	5.7	104	5.7	73
5.72	264	5.72	88	5.72	104
5.74	253	5.74	89	5.74	76
5.76	285	5.76	76	5.76	96
5.78	316	5.78	112	5.78	97
5.8	465	5.8	88	5.8	77
5.82	512	5.82	108	5.82	93
5.84	476	5.84	76	5.84	60
5.86	548	5.86	96	5.86	61
5.88	505	5.88	88	5.88	56
5.9	337	5.9	80	5.9	61
5.92	225	5.92	64	5.92	40
5.94	145	5.94	81	5.94	84
5.96	105	5.96	89	5.96	64
5.98	124	5.98	61	5.98	85
6	120	6	65	6	65
6.02	112	6.02	52	6.02	57
6.04	93	6.04	84	6.04	76
6.06	92	6.06	72	6.06	80
6.08	68	6.08	73	6.08	65
6.1	89	6.1	69	6.1	48
6.12	92	6.12	61	6.12	97
6.14	100	6.14	65	6.14	64
6.16	85	6.16	45	6.16	45
6.18	105	6.18	84	6.18	80
6.2	93	6.2	80	6.2	69
6.22	152	6.22	77	6.22	36
6.24	116	6.24	61	6.24	65
6.26	128	6.26	69	6.26	77
6.28	129	6.28	48	6.28	52
6.3	133	6.3	61	6.3	69
6.32	97	6.32	65	6.32	73
6.34	80	6.34	76	6.34	76
6.36	81	6.36	41	6.36	77
6.38	92	6.38	53	6.38	69
6.4	113	6.4	65	6.4	93
6.42	73	6.42	85	6.42	56
6.44	100	6.44	60	6.44	48
6.46	108	6.46	64	6.46	73
6.48	112	6.48	68	6.48	61
6.5	121	6.5	57	6.5	62
6.52	84	6.52	64	6.52	69
6.54	121	6.54	68	6.54	57
6.56	89	6.56	85	6.56	53
6.58	92	6.58	72	6.58	68
6.6	72	6.6	44	6.6	69
6.62	88	6.62	60	6.62	56
6.64	48	6.64	69	6.64	60
6.66	60	6.66	65	6.66	57
6.68	56	6.68	76	6.68	60
6.7	48	6.7	64	6.7	61
6.72	80	6.72	45	6.72	76
6.74	76	6.74	76	6.74	72
6.76	69	6.76	65	6.76	64
6.78	72	6.78	66	6.78	52
6.8	81	6.8	77	6.8	69
6.82	57	6.82	56	6.82	65
6.84	69	6.84	53	6.84	48
6.86	76	6.86	64	6.86	72
6.88	64	6.88	60	6.88	52
6.9	80	6.9	84	6.9	73
6.92	65	6.92	40	6.92	53
6.94	76	6.94	61	6.94	69
6.96	77	6.96	68	6.96	76
6.98	69	6.98	72	6.98	53
7	61	7	68	7	85
7.02	60	7.02	69	7.02	77
7.04	85	7.04	73	7.04	72
7.06	68	7.06	64	7.06	44
7.08	73	7.08	81	7.08	61
7.1	60	7.1	68	7.1	69
7.12	73	7.12	40	7.12	80
7.14	77	7.14	60	7.14	64
7.16	72	7.16	69	7.16	49
7.18	80	7.18	76	7.18	68
7.2	64	7.2	53	7.2	85
7.22	65	7.22	54	7.22	69
7.24	60	7.24	48	7.24	40
7.26	85	7.26	69	7.26	61
7.28	69	7.28	64	7.28	45
7.3	52	7.3	49	7.3	53
7.32	60	7.32	48	7.32	52
7.34	80	7.34	69	7.34	65
7.36	81	7.36	76	7.36	77
7.38	73	7.38	44	7.38	53
7.4	72	7.4	64	7.4	61
7.42	85	7.42	48	7.42	65
7.44	81	7.44	76	7.44	40
7.46	82	7.46	60	7.46	73
7.48	93	7.48	56	7.48	57
7.5	65	7.5	60	7.5	69
7.52	64	7.52	65	7.52	64
7.54	81	7.54	80	7.54	44
7.56	92	7.56	41	7.56	72
7.58	81	7.58	93	7.58	53
7.6	80	7.6	52	7.6	45
7.62	88	7.62	64	7.62	49
7.64	101	7.64	52	7.64	60
7.66	100	7.66	73	7.66	64
7.68	72	7.68	45	7.68	65
7.7	100	7.7	76	7.7	44
7.72	72	7.72	48	7.72	69
7.74	80	7.74	53	7.74	57
7.76	89	7.76	60	7.76	61
7.78	93	7.78	68	7.78	56
7.8	76	7.8	65	7.8	52
7.82	109	7.82	57	7.82	57
7.84	100	7.84	73	7.84	61
7.86	112	7.86	53	7.86	69
7.88	124	7.88	76	7.88	64
7.9	101	7.9	80	7.9	53
7.92	137	7.92	73	7.92	69
7.94	108	7.94	74	7.94	57
7.96	125	7.96	76	7.96	61
7.98	136	7.98	81	7.98	72
8	144	8	85	8	69
8.02	193	8.02	57	8.02	76
8.04	185	8.04	105	8.04	69
8.06	184	8.06	73	8.06	72
8.08	208	8.08	57	8.08	84
8.1	224	8.1	68	8.1	69
8.12	232	8.12	97	8.12	53
8.14	193	8.14	84	8.14	73
8.16	208	8.16	89	8.16	69
8.18	172	8.18	80	8.18	85
8.2	184	8.2	89	8.2	76
8.22	185	8.22	64	8.22	72
8.24	204	8.24	81	8.24	76
8.26	228	8.26	92	8.26	57
8.28	276	8.28	112	8.28	104
8.3	285	8.3	109	8.3	117
8.32	365	8.32	104	8.32	101
8.34	393	8.34	148	8.34	113
8.36	461	8.36	128	8.36	117
8.38	552	8.38	177	8.38	118
8.4	588	8.4	152	8.4	100
8.42	548	8.42	177	8.42	96
8.44	589	8.44	157	8.44	108
8.46	501	8.46	128	8.46	109
8.48	401	8.48	97	8.48	113
8.5	309	8.5	124	8.5	124
8.52	264	8.52	133	8.52	121
8.54	273	8.54	128	8.54	117
8.56	325	8.56	172	8.56	141
8.58	337	8.58	137	8.58	152
8.6	396	8.6	97	8.6	116
8.62	281	8.62	152	8.62	157
8.64	273	8.64	141	8.64	145
8.66	264	8.66	152	8.66	157
8.68	176	8.68	132	8.68	153
8.7	205	8.7	185	8.7	164
8.72	248	8.72	181	8.72	196
8.74	252	8.74	229	8.74	212
8.76	308	8.76	184	8.76	228
8.78	268	8.78	220	8.78	261
8.8	360	8.8	224	8.8	272
8.82	429	8.82	217	8.82	260
8.84	437	8.84	305	8.84	285
8.86	557	8.86	329	8.86	260
8.88	632	8.88	285	8.88	249
8.9	545	8.9	269	8.9	212
8.92	564	8.92	261	8.92	284
8.94	660	8.94	297	8.94	285
8.96	657	8.96	264	8.96	288
8.98	785	8.98	309	8.98	309
9	864	9	385	9	220
9.02	1048	9.02	324	9.02	249
9.04	1008	9.04	336	9.04	141
9.06	1005	9.06	257	9.06	142
9.08	901	9.08	224	9.08	117
9.1	712	9.1	168	9.1	133
9.12	548	9.12	152	9.12	132
9.14	460	9.14	172	9.14	113
9.16	393	9.16	108	9.16	124
9.18	329	9.18	109	9.18	172
9.2	357	9.2	160	9.2	157
9.22	352	9.22	161	9.22	181
9.24	389	9.24	165	9.24	212
9.26	413	9.26	140	9.26	221
9.28	485	9.28	177	9.28	217
9.3	561	9.3	241	9.3	200
9.32	580	9.32	205	9.32	181
9.34	624	9.34	216	9.34	152
9.36	541	9.36	137	9.36	77
9.38	472	9.38	148	9.38	109
9.4	357	9.4	125	9.4	92
9.42	293	9.42	117	9.42	101
9.44	209	9.44	116	9.44	100
9.46	196	9.46	104	9.46	96
9.48	181	9.48	97	9.48	81
9.5	157	9.5	124	9.5	80
9.52	145	9.52	117	9.52	116
9.54	189	9.54	113	9.54	104
9.56	201	9.56	114	9.56	105
9.58	196	9.58	120	9.58	88
9.6	125	9.6	92	9.6	108
9.62	217	9.62	100	9.62	100
9.64	201	9.64	96	9.64	77
9.66	217	9.66	117	9.66	136
9.68	268	9.68	141	9.68	116
9.7	252	9.7	149	9.7	125
9.72	225	9.72	157	9.72	140
9.74	269	9.74	165	9.74	120
9.76	233	9.76	177	9.76	116
9.78	217	9.78	178	9.78	172
9.8	208	9.8	181	9.8	152
9.82	212	9.82	192	9.82	181
9.84	264	9.84	201	9.84	196
9.86	272	9.86	252	9.86	209
9.88	261	9.88	237	9.88	257
9.9	273	9.9	301	9.9	261
9.92	261	9.92	333	9.92	257
9.94	280	9.94	320	9.94	296
9.96	320	9.96	428	9.96	300
9.98	312	9.98	433	9.98	388
10	421	10	421	10	461
10.02	424	10.02	489	10.02	541
10.04	500	10.04	565	10.04	533
10.06	533	10.06	448	10.06	553
10.08	672	10.08	417	10.08	544
10.1	716	10.1	473	10.1	557
10.12	748	10.12	365	10.12	504
10.14	929	10.14	257	10.14	337
10.16	1085	10.16	241	10.16	365
10.18	1132	10.18	172	10.18	289
10.2	1212	10.2	180	10.2	229
10.22	1376	10.22	168	10.22	209
10.24	1209	10.24	157	10.24	157
10.26	1144	10.26	129	10.26	168
10.28	997	10.28	161	10.28	153
10.3	881	10.3	162	10.3	136
10.32	772	10.32	128	10.32	84
10.34	701	10.34	116	10.34	96
10.36	477	10.36	96	10.36	85
10.38	408	10.38	97	10.38	109
10.4	337	10.4	68	10.4	72
10.42	228	10.42	72	10.42	77
10.44	136	10.44	61	10.44	53
10.46	145	10.46	73	10.46	61
10.48	132	10.48	93	10.48	88
10.5	121	10.5	53	10.5	85
10.52	69	10.52	64	10.52	72
10.54	92	10.54	85	10.54	65
10.56	116	10.56	72	10.56	45
10.58	136	10.58	57	10.58	73
10.6	96	10.6	81	10.6	45
10.62	80	10.62	89	10.62	60
10.64	85	10.64	73	10.64	68
10.66	96	10.66	69	10.66	49
10.68	72	10.68	65	10.68	65
10.7	76	10.7	56	10.7	49
10.72	84	10.72	88	10.72	44
10.74	97	10.74	45	10.74	57
10.76	92	10.76	56	10.76	61
10.78	76	10.78	57	10.78	49
10.8	92	10.8	80	10.8	85
10.82	120	10.82	72	10.82	69
10.84	97	10.84	64	10.84	104
10.86	140	10.86	80	10.86	56
10.88	93	10.88	85	10.88	72
10.9	88	10.9	61	10.9	52
10.92	100	10.92	73	10.92	57
10.94	96	10.94	72	10.94	60
10.96	65	10.96	69	10.96	69
10.98	96	10.98	65	10.98	70
11	88	11	81	11	64
11.02	81	11.02	57	11.02	69
11.04	48	11.04	61	11.04	53
11.06	85	11.06	53	11.06	61
11.08	92	11.08	65	11.08	60
11.1	100	11.1	69	11.1	72
11.12	84	11.12	72	11.12	60
11.14	81	11.14	73	11.14	77
11.16	96	11.16	96	11.16	78
11.18	108	11.18	97	11.18	57
11.2	137	11.2	80	11.2	60
11.22	121	11.22	73	11.22	68
11.24	137	11.24	69	11.24	60
11.26	128	11.26	72	11.26	64
11.28	157	11.28	76	11.28	60
11.3	128	11.3	61	11.3	41
11.32	116	11.32	68	11.32	48
11.34	132	11.34	48	11.34	77
11.36	120	11.36	77	11.36	60
11.38	117	11.38	96	11.38	53
11.4	118	11.4	64	11.4	84
11.42	100	11.42	68	11.42	53
11.44	77	11.44	77	11.44	44
11.46	92	11.46	53	11.46	76
11.48	73	11.48	52	11.48	60
11.5	61	11.5	53	11.5	52
11.52	62	11.52	68	11.52	53
11.54	56	11.54	49	11.54	54
11.56	69	11.56	65	11.56	65
11.58	60	11.58	68	11.58	56
11.6	61	11.6	69	11.6	44
11.62	73	11.62	77	11.62	52
11.64	74	11.64	49	11.64	56
11.66	105	11.66	65	11.66	53
11.68	96	11.68	69	11.68	64
11.7	100	11.7	64	11.7	36
11.72	97	11.72	68	11.72	53
11.74	77	11.74	69	11.74	52
11.76	60	11.76	80	11.76	44
11.78	76	11.78	61	11.78	45
11.8	72	11.8	72	11.8	40
11.82	69	11.82	61	11.82	61
11.84	64	11.84	56	11.84	65
11.86	72	11.86	40	11.86	53
11.88	69	11.88	80	11.88	36
11.9	73	11.9	60	11.9	56
11.92	61	11.92	64	11.92	40
11.94	65	11.94	69	11.94	53
11.96	72	11.96	61	11.96	57
11.98	57	11.98	72	11.98	72
12	65	12	52	12	53
12.02	69	12.02	57	12.02	32
12.04	85	12.04	61	12.04	36
12.06	40	12.06	49	12.06	49
12.08	48	12.08	61	12.08	57
12.1	57	12.1	57	12.1	58
12.12	73	12.12	88	12.12	57
12.14	53	12.14	53	12.14	84
12.16	64	12.16	60	12.16	44
12.18	69	12.18	56	12.18	64
12.2	37	12.2	45	12.2	52
12.22	53	12.22	65	12.22	53
12.24	49	12.24	52	12.24	64
12.26	57	12.26	73	12.26	57
12.28	81	12.28	60	12.28	40
12.3	68	12.3	72	12.3	49
12.32	56	12.32	56	12.32	53
12.34	57	12.34	45	12.34	77
12.36	76	12.36	84	12.36	65
12.38	53	12.38	44	12.38	69
12.4	52	12.4	65	12.4	56
12.42	56	12.42	76	12.42	49
12.44	40	12.44	56	12.44	77
12.46	84	12.46	60	12.46	52
12.48	52	12.48	72	12.48	72
12.5	61	12.5	77	12.5	56
12.52	65	12.52	36	12.52	57
12.54	77	12.54	97	12.54	48
12.56	76	12.56	72	12.56	56
12.58	77	12.58	77	12.58	36
12.6	80	12.6	81	12.6	56
12.62	61	12.62	57	12.62	57
12.64	62	12.64	61	12.64	65
12.66	68	12.66	81	12.66	64
12.68	73	12.68	80	12.68	68
12.7	52	12.7	64	12.7	49
12.72	53	12.72	57	12.72	60
12.74	80	12.74	72	12.74	65
12.76	61	12.76	65	12.76	81
12.78	64	12.78	68	12.78	92
12.8	61	12.8	92	12.8	77
12.82	57	12.82	93	12.82	92
12.84	69	12.84	97	12.84	77
12.86	61	12.86	69	12.86	61
12.88	80	12.88	109	12.88	64
12.9	85	12.9	125	12.9	92
12.92	69	12.92	108	12.92	72
12.94	65	12.94	132	12.94	97
12.96	109	12.96	104	12.96	72
12.98	104	12.98	108	12.98	89
13	132	13	80	13	100
13.02	124	13.02	73	13.02	92
13.04	129	13.04	52	13.04	53
13.06	97	13.06	64	13.06	76
13.08	137	13.08	80	13.08	61
13.1	109	13.1	73	13.1	76
13.12	93	13.12	77	13.12	57
13.14	88	13.14	61	13.14	58
13.16	48	13.16	85	13.16	65
13.18	65	13.18	86	13.18	60
13.2	49	13.2	65	13.2	61
13.22	44	13.22	77	13.22	53
13.24	45	13.24	72	13.24	73
13.26	44	13.26	73	13.26	68
13.28	61	13.28	77	13.28	44
13.3	45	13.3	81	13.3	80
13.32	53	13.32	60	13.32	96
13.34	57	13.34	73	13.34	56
13.36	53	13.36	68	13.36	69
13.38	65	13.38	73	13.38	77
13.4	64	13.4	61	13.4	52
13.42	60	13.42	76	13.42	68
13.44	40	13.44	56	13.44	53
13.46	48	13.46	60	13.46	57
13.48	36	13.48	76	13.48	58
13.5	56	13.5	77	13.5	37
13.52	45	13.52	53	13.52	76
13.54	65	13.54	60	13.54	61
13.56	57	13.56	64	13.56	57
13.58	48	13.58	72	13.58	53
13.6	49	13.6	53	13.6	81
13.62	61	13.62	81	13.62	82
13.64	44	13.64	72	13.64	60
13.66	36	13.66	85	13.66	48
13.68	77	13.68	60	13.68	77
13.7	32	13.7	73	13.7	73
13.72	65	13.72	81	13.72	61
13.74	52	13.74	77	13.74	52
13.76	45	13.76	64	13.76	48
13.78	80	13.78	68	13.78	60
13.8	44	13.8	61	13.8	73
13.82	57	13.82	73	13.82	74
13.84	64	13.84	72	13.84	64
13.86	53	13.86	84	13.86	61
13.88	68	13.88	77	13.88	65
13.9	64	13.9	76	13.9	60
13.92	61	13.92	68	13.92	64
13.94	40	13.94	52	13.94	56
13.96	73	13.96	80	13.96	65
13.98	61	13.98	88	13.98	68
14	45	14	76	14	72
14.02	61	14.02	80	14.02	65
14.04	65	14.04	69	14.04	77
14.06	56	14.06	76	14.06	72
14.08	77	14.08	69	14.08	49
14.1	61	14.1	77	14.1	89
14.12	65	14.12	69	14.12	49
14.14	73	14.14	80	14.14	56
14.16	61	14.16	69	14.16	41
14.18	62	14.18	104	14.18	53
14.2	60	14.2	72	14.2	76
14.22	72	14.22	65	14.22	64
14.24	61	14.24	80	14.24	69
14.26	44	14.26	65	14.26	84
14.28	56	14.28	64	14.28	65
14.3	57	14.3	65	14.3	60
14.32	65	14.32	84	14.32	65
14.34	60	14.34	56	14.34	56
14.36	44	14.36	60	14.36	60
14.38	73	14.38	101	14.38	68
14.4	60	14.4	85	14.4	57
14.42	61	14.42	77	14.42	72
14.44	45	14.44	65	14.44	81
14.46	65	14.46	80	14.46	64
14.48	66	14.48	73	14.48	89
14.5	57	14.5	72	14.5	90
14.52	48	14.52	89	14.52	105
14.54	57	14.54	85	14.54	60
14.56	52	14.56	80	14.56	68
14.58	44	14.58	77	14.58	56
14.6	56	14.6	92	14.6	100
14.62	57	14.62	81	14.62	113
14.64	53	14.64	89	14.64	96
14.66	61	14.66	85	14.66	61
14.68	76	14.68	86	14.68	93
14.7	64	14.7	88	14.7	72
14.72	69	14.72	80	14.72	68
14.74	60	14.74	81	14.74	93
14.76	48	14.76	113	14.76	69
14.78	44	14.78	80	14.78	117
14.8	69	14.8	84	14.8	88
14.82	57	14.82	97	14.82	76
14.84	56	14.84	112	14.84	81
14.86	64	14.86	109	14.86	73
14.88	72	14.88	77	14.88	77
14.9	77	14.9	84	14.9	105
14.92	49	14.92	101	14.92	77
14.94	88	14.94	81	14.94	69
14.96	77	14.96	64	14.96	57
14.98	53	14.98	72	14.98	64
15	65	15	89	15	65
15.02	80	15.02	90	15.02	76
15.04	65	15.04	96	15.04	69
15.06	80	15.06	105	15.06	52
15.08	53	15.08	93	15.08	69
15.1	61	15.1	113	15.1	77
15.12	72	15.12	93	15.12	76
15.14	56	15.14	65	15.14	97
15.16	73	15.16	52	15.16	77
15.18	61	15.18	76	15.18	65
15.2	64	15.2	96	15.2	68
15.22	44	15.22	88	15.22	57
15.24	64	15.24	80	15.24	68
15.26	84	15.26	81	15.26	64
15.28	57	15.28	92	15.28	60
15.3	73	15.3	85	15.3	65
15.32	57	15.32	64	15.32	97
15.34	85	15.34	88	15.34	80
15.36	68	15.36	89	15.36	77
15.38	80	15.38	100	15.38	88
15.4	76	15.4	88	15.4	89
15.42	89	15.42	92	15.42	105
15.44	93	15.44	93	15.44	93
15.46	116	15.46	100	15.46	68
15.48	117	15.48	109	15.48	89
15.5	101	15.5	100	15.5	80
15.52	97	15.52	93	15.52	68
15.54	109	15.54	117	15.54	76
15.56	92	15.56	81	15.56	89
15.58	76	15.58	85	15.58	84
15.6	84	15.6	84	15.6	97
15.62	77	15.62	76	15.62	93
15.64	92	15.64	116	15.64	84
15.66	93	15.66	97	15.66	77
15.68	109	15.68	85	15.68	85
15.7	93	15.7	112	15.7	100
15.72	76	15.72	76	15.72	92
15.74	88	15.74	77	15.74	88
15.76	77	15.76	96	15.76	73
15.78	72	15.78	92	15.78	105
15.8	85	15.8	104	15.8	100
15.82	73	15.82	109	15.82	72
15.84	88	15.84	89	15.84	73
15.86	77	15.86	100	15.86	64
15.88	76	15.88	105	15.88	89
15.9	92	15.9	106	15.9	97
15.92	96	15.92	96	15.92	104
15.94	80	15.94	105	15.94	101
15.96	105	15.96	136	15.96	102
15.98	120	15.98	104	15.98	76
16	96	16	101	16	77
16.02	132	16.02	112	16.02	93
16.04	104	16.04	109	16.04	112
16.06	117	16.06	121	16.06	101
16.08	104	16.08	109	16.08	109
16.1	121	16.1	129	16.1	110
16.12	153	16.12	132	16.12	117
16.14	116	16.14	141	16.14	97
16.16	153	16.16	125	16.16	88
16.18	152	16.18	124	16.18	113
16.2	156	16.2	144	16.2	117
16.22	189	16.22	145	16.22	120
16.24	172	16.24	121	16.24	92
16.26	189	16.26	148	16.26	77
16.28	156	16.28	117	16.28	121
16.3	184	16.3	116	16.3	108
16.32	132	16.32	140	16.32	92
16.34	172	16.34	125	16.34	124
16.36	173	16.36	136	16.36	157
16.38	180	16.38	148	16.38	128
16.4	181	16.4	152	16.4	140
16.42	257	16.42	189	16.42	144
16.44	264	16.44	200	16.44	164
16.46	288	16.46	189	16.46	157
16.48	388	16.48	228	16.48	161
16.5	381	16.5	216	16.5	140
16.52	380	16.52	221	16.52	141
16.54	485	16.54	184	16.54	157
16.56	301	16.56	185	16.56	128
16.58	264	16.58	188	16.58	141
16.6	197	16.6	157	16.6	152
16.62	157	16.62	181	16.62	145
16.64	176	16.64	188	16.64	148
16.66	172	16.66	148	16.66	153
16.68	176	16.68	188	16.68	181
16.7	177	16.7	180	16.7	140
16.72	180	16.72	192	16.72	137
16.74	224	16.74	128	16.74	152
16.76	217	16.76	165	16.76	145
16.78	200	16.78	140	16.78	156
16.8	185	16.8	157	16.8	117
16.82	193	16.82	193	16.82	145
16.84	189	16.84	176	16.84	157
16.86	153	16.86	205	16.86	172
16.88	201	16.88	185	16.88	132
16.9	153	16.9	188	16.9	165
16.92	208	16.92	189	16.92	166
16.94	152	16.94	209	16.94	132
16.96	181	16.96	172	16.96	133
16.98	133	16.98	185	16.98	140
17	144	17	164	17	137
17.02	168	17.02	180	17.02	157
17.04	128	17.04	193	17.04	129
17.06	144	17.06	184	17.06	109
17.08	128	17.08	213	17.08	144
17.1	137	17.1	192	17.1	149
17.12	153	17.12	176	17.12	165
17.14	141	17.14	221	17.14	145
17.16	189	17.16	257	17.16	128
17.18	153	17.18	197	17.18	189
17.2	133	17.2	233	17.2	172
17.22	156	17.22	217	17.22	157
17.24	129	17.24	220	17.24	177
17.26	157	17.26	216	17.26	156
17.28	158	17.28	224	17.28	165
17.3	141	17.3	252	17.3	153
17.32	132	17.32	257	17.32	140
17.34	141	17.34	216	17.34	168
17.36	124	17.36	213	17.36	160
17.38	120	17.38	196	17.38	173
17.4	148	17.4	209	17.4	152
17.42	120	17.42	225	17.42	149
17.44	157	17.44	160	17.44	152
17.46	133	17.46	225	17.46	157
17.48	153	17.48	176	17.48	149
17.5	109	17.5	156	17.5	109
17.52	96	17.52	201	17.52	192
17.54	104	17.54	173	17.54	144
17.56	105	17.56	177	17.56	173
17.58	113	17.58	201	17.58	174
17.6	109	17.6	152	17.6	216
17.62	100	17.62	184	17.62	217
17.64	129	17.64	188	17.64	173
17.66	125	17.66	221	17.66	220
17.68	141	17.68	228	17.68	221
17.7	172	17.7	213	17.7	168
17.72	160	17.72	252	17.72	173
17.74	177	17.74	220	17.74	174
17.76	161	17.76	257	17.76	216
17.78	153	17.78	281	17.78	224
17.8	188	17.8	264	17.8	228
17.82	180	17.82	292	17.82	260
17.84	201	17.84	280	17.84	228
17.86	188	17.86	297	17.86	180
17.88	237	17.88	273	17.88	221
17.9	221	17.9	274	17.9	233
17.92	204	17.92	313	17.92	241
17.94	265	17.94	249	17.94	205
17.96	237	17.96	250	17.96	204
17.98	196	17.98	241	17.98	208
18	192	18	185	18	245
18.02	228	18.02	188	18.02	196
18.04	221	18.04	201	18.04	204
18.06	256	18.06	197	18.06	232
18.08	272	18.08	188	18.08	216
18.1	265	18.1	217	18.1	197
18.12	277	18.12	233	18.12	192
18.14	332	18.14	196	18.14	173
18.16	337	18.16	193	18.16	213
18.18	416	18.18	181	18.18	232
18.2	353	18.2	152	18.2	196
18.22	364	18.22	157	18.22	177
18.24	321	18.24	145	18.24	136
18.26	325	18.26	121	18.26	160
18.28	273	18.28	105	18.28	152
18.3	292	18.3	121	18.3	128
18.32	293	18.32	128	18.32	129
18.34	268	18.34	157	18.34	133
18.36	289	18.36	136	18.36	153
18.38	288	18.38	152	18.38	140
18.4	248	18.4	165	18.4	129
18.42	269	18.42	168	18.42	149
18.44	292	18.44	140	18.44	140
18.46	260	18.46	160	18.46	128
18.48	229	18.48	177	18.48	140
18.5	220	18.5	137	18.5	136
18.52	233	18.52	149	18.52	140
18.54	234	18.54	181	18.54	125
18.56	165	18.56	173	18.56	157
18.58	224	18.58	160	18.58	169
18.6	217	18.6	177	18.6	152
18.62	201	18.62	133	18.62	168
18.64	208	18.64	144	18.64	164
18.66	220	18.66	113	18.66	185
18.68	245	18.68	121	18.68	209
18.7	293	18.7	108	18.7	181
18.72	297	18.72	168	18.72	108
18.74	304	18.74	196	18.74	157
18.76	357	18.76	188	18.76	120
18.78	397	18.78	201	18.78	125
18.8	368	18.8	196	18.8	157
18.82	320	18.82	164	18.82	117
18.84	360	18.84	141	18.84	109
18.86	324	18.86	176	18.86	116
18.88	320	18.88	136	18.88	105
18.9	276	18.9	133	18.9	117
18.92	252	18.92	128	18.92	149
18.94	220	18.94	136	18.94	108
18.96	224	18.96	125	18.96	88
18.98	209	18.98	145	18.98	129
19	196	19	112	19	88
19.02	201	19.02	132	19.02	84
19.04	185	19.04	93	19.04	69
19.06	148	19.06	113	19.06	125
19.08	141	19.08	121	19.08	84
19.1	108	19.1	132	19.1	92
19.12	133	19.12	121	19.12	113
19.14	109	19.14	105	19.14	68
19.16	97	19.16	84	19.16	93
19.18	88	19.18	105	19.18	96
19.2	129	19.2	121	19.2	92
19.22	96	19.22	101	19.22	104
19.24	85	19.24	129	19.24	97
19.26	72	19.26	89	19.26	93
19.28	104	19.28	117	19.28	112
19.3	97	19.3	120	19.3	116
19.32	109	19.32	92	19.32	120
19.34	84	19.34	117	19.34	112
19.36	97	19.36	113	19.36	101
19.38	92	19.38	100	19.38	92
19.4	96	19.4	128	19.4	93
19.42	89	19.42	120	19.42	112
19.44	121	19.44	84	19.44	121
19.46	81	19.46	92	19.46	97
19.48	80	19.48	64	19.48	113
19.5	88	19.5	117	19.5	109
19.52	89	19.52	133	19.52	120
19.54	76	19.54	128	19.54	80
19.56	109	19.56	116	19.56	85
19.58	89	19.58	125	19.58	125
19.6	97	19.6	129	19.6	101
19.62	101	19.62	124	19.62	72
19.64	105	19.64	105	19.64	108
19.66	97	19.66	120	19.66	89
19.68	117	19.68	116	19.68	109
19.7	92	19.7	117	19.7	121
19.72	93	19.72	141	19.72	84
19.74	108	19.74	124	19.74	105
19.76	89	19.76	121	19.76	96
19.78	88	19.78	152	19.78	88
19.8	104	19.8	137	19.8	112
19.82	73	19.82	144	19.82	100
19.84	96	19.84	112	19.84	101
19.86	80	19.86	113	19.86	141
19.88	81	19.88	132	19.88	88
19.9	92	19.9	121	19.9	113
19.92	56	19.92	144	19.92	141
19.94	92	19.94	176	19.94	108
19.96	96	19.96	144	19.96	109
19.98	80	19.98	164	19.98	125
20	117	20	176	20	141
20.02	104	20.02	177	20.02	129
20.04	84	20.04	196	20.04	172
20.06	81	20.06	197	20.06	173
20.08	88	20.08	268	20.08	220
20.1	96	20.1	249	20.1	229
20.12	101	20.12	237	20.12	212
20.14	105	20.14	269	20.14	256
20.16	77	20.16	268	20.16	288
20.18	84	20.18	301	20.18	260
20.2	109	20.2	261	20.2	304
20.22	117	20.22	272	20.22	261
20.24	93	20.24	284	20.24	265
20.26	97	20.26	260	20.26	277
20.28	137	20.28	225	20.28	297
20.3	141	20.3	241	20.3	273
20.32	157	20.32	229	20.32	324
20.34	140	20.34	176	20.34	276
20.36	197	20.36	169	20.36	328
20.38	281	20.38	149	20.38	265
20.4	257	20.4	152	20.4	257
20.42	285	20.42	164	20.42	245
20.44	377	20.44	156	20.44	229
20.46	364	20.46	129	20.46	172
20.48	393	20.48	116	20.48	153
20.5	385	20.5	129	20.5	176
20.52	364	20.52	120	20.52	169
20.54	328	20.54	129	20.54	164
20.56	305	20.56	104	20.56	125
20.58	256	20.58	116	20.58	137
20.6	261	20.6	133	20.6	109
20.62	208	20.62	121	20.62	121
20.64	308	20.64	124	20.64	124
20.66	200	20.66	84	20.66	116
20.68	164	20.68	100	20.68	161
20.7	204	20.7	120	20.7	116
20.72	180	20.72	101	20.72	117
20.74	169	20.74	132	20.74	129
20.76	160	20.76	101	20.76	92
20.78	132	20.78	100	20.78	100
20.8	97	20.8	101	20.8	116
20.82	73	20.82	116	20.82	145
20.84	140	20.84	108	20.84	105
20.86	120	20.86	84	20.86	137
20.88	108	20.88	121	20.88	113
20.9	104	20.9	109	20.9	109
20.92	88	20.92	112	20.92	120
20.94	80	20.94	116	20.94	149
20.96	72	20.96	101	20.96	88
20.98	85	20.98	108	20.98	121
21	68	21	112	21	124
21.02	72	21.02	117	21.02	125
21.04	65	21.04	124	21.04	97
21.06	68	21.06	113	21.06	129
21.08	72	21.08	105	21.08	112
21.1	84	21.1	97	21.1	121
21.12	76	21.12	121	21.12	128
21.14	73	21.14	137	21.14	112
21.16	81	21.16	117	21.16	108
21.18	100	21.18	116	21.18	121
21.2	61	21.2	133	21.2	117
21.22	116	21.22	134	21.22	113
21.24	84	21.24	141	21.24	101
21.26	104	21.26	125	21.26	102
21.28	81	21.28	136	21.28	101
21.3	80	21.3	137	21.3	88
21.32	81	21.32	133	21.32	124
21.34	76	21.34	101	21.34	125
21.36	72	21.36	100	21.36	121
21.38	80	21.38	124	21.38	125
21.4	109	21.4	113	21.4	120
21.42	101	21.42	104	21.42	117
21.44	77	21.44	129	21.44	96
21.46	81	21.46	125	21.46	105
21.48	89	21.48	129	21.48	124
21.5	104	21.5	137	21.5	140
21.52	105	21.52	109	21.52	132
21.54	145	21.54	124	21.54	117
21.56	84	21.56	141	21.56	101
21.58	85	21.58	128	21.58	120
21.6	113	21.6	141	21.6	96
21.62	100	21.62	101	21.62	148
21.64	101	21.64	120	21.64	121
21.66	61	21.66	93	21.66	97
21.68	101	21.68	132	21.68	120
21.7	85	21.7	120	21.7	92
21.72	101	21.72	125	21.72	132
21.74	76	21.74	120	21.74	101
21.76	93	21.76	121	21.76	97
21.78	105	21.78	128	21.78	109
21.8	92	21.8	156	21.8	108
21.82	76	21.82	113	21.82	93
21.84	105	21.84	129	21.84	104
21.86	100	21.86	108	21.86	105
21.88	109	21.88	109	21.88	112
21.9	96	21.9	93	21.9	133
21.92	129	21.92	112	21.92	104
21.94	130	21.94	105	21.94	85
21.96	100	21.96	97	21.96	104
21.98	93	21.98	116	21.98	133
22	77	22	113	22	105
22.02	60	22.02	69	22.02	124
22.04	112	22.04	144	22.04	112
22.06	76	22.06	109	22.06	116
22.08	72	22.08	105	22.08	117
22.1	92	22.1	121	22.1	73
22.12	77	22.12	140	22.12	100
22.14	73	22.14	112	22.14	88
22.16	64	22.16	117	22.16	109
22.18	53	22.18	128	22.18	104
22.2	77	22.2	93	22.2	97
22.22	64	22.22	97	22.22	120
22.24	60	22.24	112	22.24	85
22.26	61	22.26	101	22.26	140
22.28	60	22.28	137	22.28	88
22.3	57	22.3	120	22.3	101
22.32	73	22.32	112	22.32	113
22.34	56	22.34	145	22.34	114
22.36	72	22.36	121	22.36	125
22.38	73	22.38	88	22.38	104
22.4	57	22.4	117	22.4	89
22.42	69	22.42	118	22.42	101
22.44	64	22.44	97	22.44	88
22.46	84	22.46	104	22.46	117
22.48	60	22.48	101	22.48	104
22.5	84	22.5	120	22.5	97
22.52	40	22.52	100	22.52	98
22.54	52	22.54	125	22.54	113
22.56	65	22.56	108	22.56	97
22.58	57	22.58	132	22.58	117
22.6	76	22.6	124	22.6	120
22.62	72	22.62	116	22.62	97
22.64	84	22.64	125	22.64	120
22.66	60	22.66	108	22.66	113
22.68	92	22.68	113	22.68	112
22.7	80	22.7	148	22.7	133
22.72	72	22.72	173	22.72	100
22.74	73	22.74	141	22.74	125
22.76	80	22.76	125	22.76	105
22.78	81	22.78	152	22.78	113
22.8	93	22.8	144	22.8	97
22.82	121	22.82	136	22.82	148
22.84	73	22.84	152	22.84	144
22.86	81	22.86	160	22.86	113
22.88	72	22.88	116	22.88	136
22.9	73	22.9	136	22.9	125
22.92	80	22.92	128	22.92	113
22.94	89	22.94	96	22.94	132
22.96	80	22.96	128	22.96	140
22.98	61	22.98	108	22.98	145
23	109	23	128	23	137
23.02	97	23.02	120	23.02	149
23.04	85	23.04	116	23.04	141
23.06	96	23.06	129	23.06	149
23.08	69	23.08	120	23.08	160
23.1	85	23.1	148	23.1	113
23.12	60	23.12	149	23.12	132
23.14	65	23.14	128	23.14	108
23.16	80	23.16	129	23.16	101
23.18	56	23.18	125	23.18	104
23.2	73	23.2	96	23.2	117
23.22	96	23.22	125	23.22	128
23.24	80	23.24	121	23.24	112
23.26	53	23.26	164	23.26	121
23.28	73	23.28	165	23.28	112
23.3	60	23.3	124	23.3	125
23.32	56	23.32	129	23.32	132
23.34	68	23.34	109	23.34	116
23.36	49	23.36	129	23.36	112
23.38	72	23.38	121	23.38	109
23.4	32	23.4	112	23.4	110
23.42	60	23.42	117	23.42	120
23.44	61	23.44	109	23.44	113
23.46	41	23.46	136	23.46	116
23.48	60	23.48	132	23.48	120
23.5	73	23.5	136	23.5	93
23.52	76	23.52	140	23.52	104
23.54	101	23.54	153	23.54	132
23.56	81	23.56	121	23.56	104
23.58	89	23.58	140	23.58	129
23.6	85	23.6	116	23.6	130
23.62	68	23.62	156	23.62	116
23.64	84	23.64	172	23.64	145
23.66	76	23.66	140	23.66	164
23.68	105	23.68	145	23.68	149
23.7	116	23.7	173	23.7	165
23.72	120	23.72	156	23.72	144
23.74	121	23.74	165	23.74	121
23.76	97	23.76	145	23.76	133
23.78	108	23.78	221	23.78	144
23.8	89	23.8	165	23.8	132
23.82	90	23.82	177	23.82	140
23.84	104	23.84	173	23.84	153
23.86	77	23.86	177	23.86	176
23.88	89	23.88	165	23.88	156
23.9	80	23.9	157	23.9	157
23.92	81	23.92	149	23.92	192
23.94	73	23.94	173	23.94	184
23.96	69	23.96	216	23.96	160
23.98	81	23.98	224	23.98	189
24	117	24	197	24	168
24.02	89	24.02	189	24.02	193
24.04	90	24.04	185	24.04	168
24.06	109	24.06	216	24.06	164
24.08	121	24.08	245	24.08	165
24.1	112	24.1	240	24.1	132
24.12	152	24.12	241	24.12	172
24.14	85	24.14	229	24.14	180
24.16	132	24.16	237	24.16	189
24.18	149	24.18	269	24.18	200
24.2	161	24.2	268	24.2	185
24.22	121	24.22	265	24.22	173
24.24	137	24.24	216	24.24	228
24.26	121	24.26	277	24.26	193
24.28	116	24.28	236	24.28	248
24.3	93	24.3	204	24.3	272
24.32	136	24.32	265	24.32	245
24.34	145	24.34	224	24.34	296
24.36	117	24.36	169	24.36	225
24.38	132	24.38	213	24.38	253
24.4	120	24.4	197	24.4	284
24.42	140	24.42	201	24.42	224
24.44	129	24.44	213	24.44	241
24.46	153	24.46	221	24.46	201
24.48	148	24.48	196	24.48	217
24.5	192	24.5	168	24.5	196
24.52	241	24.52	208	24.52	192
24.54	245	24.54	192	24.54	208
24.56	252	24.56	180	24.56	184
24.58	244	24.58	169	24.58	169
24.6	221	24.6	197	24.6	177
24.62	265	24.62	165	24.62	178
24.64	280	24.64	188	24.64	165
24.66	164	24.66	168	24.66	173
24.68	217	24.68	184	24.68	172
24.7	169	24.7	169	24.7	173
24.72	196	24.72	225	24.72	141
24.74	188	24.74	185	24.74	180
24.76	205	24.76	189	24.76	157
24.78	217	24.78	190	24.78	141
24.8	185	24.8	232	24.8	181
24.82	186	24.82	204	24.82	160
24.84	168	24.84	177	24.84	136
24.86	180	24.86	240	24.86	153
24.88	168	24.88	200	24.88	152
24.9	121	24.9	217	24.9	136
24.92	164	24.92	188	24.92	157
24.94	157	24.94	189	24.94	145
24.96	141	24.96	265	24.96	137
24.98	133	24.98	197	24.98	172
25	116	25	189	25	180
25.02	104	25.02	200	25.02	168
25.04	124	25.04	228	25.04	184
25.06	109	25.06	193	25.06	168
25.08	141	25.08	192	25.08	153
25.1	101	25.1	221	25.1	164
25.12	113	25.12	209	25.12	165
25.14	116	25.14	197	25.14	161
25.16	124	25.16	241	25.16	176
25.18	97	25.18	205	25.18	177
25.2	93	25.2	233	25.2	173
25.22	77	25.22	161	25.22	174
25.24	97	25.24	185	25.24	161
25.26	85	25.26	176	25.26	140
25.28	96	25.28	169	25.28	204
25.3	76	25.3	188	25.3	144
25.32	108	25.32	168	25.32	157
25.34	97	25.34	169	25.34	149
25.36	80	25.36	176	25.36	156
25.38	105	25.38	168	25.38	140
25.4	93	25.4	176	25.4	173
25.42	117	25.42	189	25.42	124
25.44	118	25.44	168	25.44	133
25.46	92	25.46	189	25.46	160
25.48	105	25.48	192	25.48	149
25.5	81	25.5	200	25.5	125
25.52	105	25.52	177	25.52	116
25.54	97	25.54	168	25.54	156
25.56	85	25.56	192	25.56	161
25.58	88	25.58	156	25.58	120
25.6	89	25.6	185	25.6	140
25.62	96	25.62	201	25.62	172
25.64	88	25.64	200	25.64	112
25.66	104	25.66	188	25.66	148
25.68	97	25.68	156	25.68	153
25.7	105	25.7	173	25.7	137
25.72	97	25.72	156	25.72	140
25.74	109	25.74	209	25.74	124
25.76	97	25.76	148	25.76	108
25.78	96	25.78	129	25.78	144
25.8	85	25.8	164	25.8	145
25.82	80	25.82	145	25.82	125
25.84	97	25.84	133	25.84	129
25.86	89	25.86	125	25.86	133
25.88	97	25.88	181	25.88	108
25.9	104	25.9	161	25.9	136
25.92	69	25.92	164	25.92	132
25.94	64	25.94	157	25.94	113
25.96	89	25.96	144	25.96	149
25.98	137	25.98	157	25.98	140
26	96	26	200	26	132
26.02	89	26.02	169	26.02	161
26.04	96	26.04	140	26.04	162
26.06	100	26.06	204	26.06	152
26.08	88	26.08	141	26.08	141
26.1	92	26.1	169	26.1	193
26.12	108	26.12	184	26.12	157
26.14	100	26.14	185	26.14	205
26.16	116	26.16	156	26.16	176
26.18	125	26.18	165	26.18	181
26.2	105	26.2	160	26.2	156
26.22	128	26.22	149	26.22	168
26.24	144	26.24	165	26.24	144
26.26	148	26.26	169	26.26	152
26.28	129	26.28	149	26.28	153
26.3	136	26.3	132	26.3	125
26.32	149	26.32	133	26.32	126
26.34	92	26.34	168	26.34	124
26.36	129	26.36	121	26.36	137
26.38	125	26.38	192	26.38	121
26.4	104	26.4	172	26.4	125
26.42	112	26.42	149	26.42	165
26.44	85	26.44	141	26.44	136
26.46	92	26.46	176	26.46	157
26.48	77	26.48	136	26.48	161
26.5	81	26.5	145	26.5	176
26.52	64	26.52	148	26.52	121
26.54	92	26.54	161	26.54	149
26.56	68	26.56	152	26.56	180
26.58	73	26.58	168	26.58	144
26.6	74	26.6	165	26.6	137
26.62	57	26.62	136	26.62	138
26.64	64	26.64	172	26.64	148
26.66	61	26.66	152	26.66	121
26.68	73	26.68	145	26.68	153
26.7	74	26.7	160	26.7	213
26.72	61	26.72	221	26.72	148
26.74	56	26.74	165	26.74	181
26.76	69	26.76	192	26.76	156
26.78	44	26.78	160	26.78	169
26.8	72	26.8	176	26.8	173
26.82	44	26.82	169	26.82	145
26.84	49	26.84	180	26.84	176
26.86	77	26.86	181	26.86	184
26.88	92	26.88	193	26.88	161
26.9	80	26.9	185	26.9	116
26.92	84	26.92	209	26.92	161
26.94	68	26.94	177	26.94	188
26.96	84	26.96	217	26.96	137
26.98	81	26.98	220	26.98	172
27	76	27	176	27	132
27.02	81	27.02	197	27.02	144
27.04	84	27.04	185	27.04	168
27.06	69	27.06	196	27.06	137
27.08	96	27.08	172	27.08	100
27.1	61	27.1	177	27.1	133
27.12	120	27.12	204	27.12	145
27.14	68	27.14	184	27.14	129
27.16	65	27.16	165	27.16	141
27.18	57	27.18	166	27.18	177
27.2	58	27.2	145	27.2	152
27.22	56	27.22	201	27.22	168
27.24	60	27.24	181	27.24	136
27.26	48	27.26	176	27.26	116
27.28	60	27.28	188	27.28	129
27.3	72	27.3	225	27.3	152
27.32	68	27.32	196	27.32	141
27.34	73	27.34	225	27.34	157
27.36	57	27.36	208	27.36	188
27.38	72	27.38	184	27.38	168
27.4	80	27.4	217	27.4	169
27.42	65	27.42	218	27.42	176
27.44	81	27.44	253	27.44	204
27.46	105	27.46	237	27.46	168
27.48	60	27.48	252	27.48	208
27.5	61	27.5	240	27.5	229
27.52	76	27.52	284	27.52	185
27.54	85	27.54	257	27.54	200
27.56	76	27.56	249	27.56	193
27.58	85	27.58	264	27.58	204
27.6	76	27.6	285	27.6	184
27.62	61	27.62	297	27.62	228
27.64	72	27.64	300	27.64	204
27.66	77	27.66	312	27.66	200
27.68	64	27.68	324	27.68	232
27.7	68	27.7	328	27.7	220
27.72	85	27.72	329	27.72	252
27.74	93	27.74	333	27.74	232
27.76	64	27.76	289	27.76	229
27.78	65	27.78	340	27.78	225
27.8	96	27.8	313	27.8	249
27.82	72	27.82	284	27.82	213
27.84	73	27.84	308	27.84	237
27.86	88	27.86	296	27.86	212
27.88	84	27.88	256	27.88	201
27.9	89	27.9	252	27.9	204
27.92	93	27.92	256	27.92	189
27.94	92	27.94	229	27.94	152
27.96	69	27.96	241	27.96	212
27.98	72	27.98	236	27.98	157
28	117	28	201	28	188
28.02	89	28.02	241	28.02	149
28.04	109	28.04	208	28.04	172
28.06	76	28.06	177	28.06	152
28.08	89	28.08	168	28.08	160
28.1	96	28.1	177	28.1	177
28.12	84	28.12	185	28.12	152
28.14	105	28.14	165	28.14	137
28.16	104	28.16	192	28.16	129
28.18	69	28.18	157	28.18	128
28.2	49	28.2	168	28.2	136
28.22	77	28.22	161	28.22	112
28.24	73	28.24	156	28.24	108
28.26	81	28.26	140	28.26	113
28.28	60	28.28	153	28.28	125
28.3	61	28.3	161	28.3	112
28.32	52	28.32	164	28.32	101
28.34	64	28.34	172	28.34	149
28.36	69	28.36	120	28.36	140
28.38	68	28.38	169	28.38	112
28.4	69	28.4	160	28.4	149
28.42	101	28.42	149	28.42	109
28.44	92	28.44	189	28.44	137
28.46	65	28.46	164	28.46	136
28.48	101	28.48	180	28.48	124
28.5	84	28.5	145	28.5	125
28.52	76	28.52	196	28.52	109
28.54	64	28.54	176	28.54	121
28.56	57	28.56	197	28.56	149
28.58	72	28.58	188	28.58	117
28.6	60	28.6	169	28.6	176
28.62	80	28.62	201	28.62	168
28.64	68	28.64	208	28.64	161
28.66	84	28.66	192	28.66	149
28.68	85	28.68	168	28.68	140
28.7	56	28.7	173	28.7	148
28.72	89	28.72	181	28.72	153
28.74	77	28.74	201	28.74	164
28.76	80	28.76	185	28.76	161
28.78	85	28.78	176	28.78	213
28.8	64	28.8	153	28.8	177
28.82	92	28.82	164	28.82	144
28.84	85	28.84	152	28.84	168
28.86	88	28.86	144	28.86	181
28.88	85	28.88	137	28.88	161
28.9	89	28.9	108	28.9	141
28.92	85	28.92	140	28.92	156
28.94	144	28.94	177	28.94	192
28.96	137	28.96	124	28.96	148
28.98	140	28.98	152	28.98	128
29	157	29	109	29	145
29.02	149	29.02	132	29.02	136
29.04	153	29.04	121	29.04	144
29.06	144	29.06	101	29.06	109
29.08	128	29.08	117	29.08	132
29.1	149	29.1	140	29.1	125
29.12	128	29.12	128	29.12	144
29.14	88	29.14	149	29.14	157
29.16	93	29.16	120	29.16	133
29.18	125	29.18	140	29.18	140
29.2	73	29.2	132	29.2	132
29.22	81	29.22	125	29.22	116
29.24	88	29.24	145	29.24	133
29.26	76	29.26	133	29.26	105
29.28	68	29.28	128	29.28	125
29.3	81	29.3	156	29.3	128
29.32	65	29.32	113	29.32	93
29.34	60	29.34	124	29.34	136
29.36	65	29.36	129	29.36	120
29.38	72	29.38	112	29.38	113
29.4	88	29.4	129	29.4	132
29.42	60	29.42	149	29.42	124
29.44	41	29.44	100	29.44	120
29.46	80	29.46	116	29.46	129
29.48	60	29.48	128	29.48	124
29.5	64	29.5	140	29.5	141
29.52	73	29.52	124	29.52	145
29.54	64	29.54	116	29.54	141
29.56	57	29.56	133	29.56	133
29.58	69	29.58	149	29.58	172
29.6	56	29.6	116	29.6	124
29.62	68	29.62	148	29.62	149
29.64	44	29.64	125	29.64	97
29.66	49	29.66	120	29.66	141
29.68	69	29.68	160	29.68	132
29.7	61	29.7	128	29.7	128
29.72	49	29.72	156	29.72	129
29.74	50	29.74	144	29.74	132
29.76	49	29.76	132	29.76	129
29.78	57	29.78	113	29.78	200
29.8	48	29.8	109	29.8	121
29.82	69	29.82	144	29.82	125
29.84	57	29.84	128	29.84	80
29.86	60	29.86	124	29.86	96
29.88	57	29.88	148	29.88	128
29.9	53	29.9	136	29.9	89
29.92	49	29.92	109	29.92	109
29.94	60	29.94	105	29.94	97
29.96	61	29.96	96	29.96	112
29.98	62	29.98	112	29.98	101
30	53	30	109	30	100

## Sheet: Fig. 3a
0	8.76492e-16	0	4.29902e-16	0	0	0	0
0.08333	0.28605	0.08333	0.2304	0.08333	0.16103	0.08333	0.11259
0.16667	0.58158	0.16667	0.3818	0.16667	0.31234	0.16667	0.26148
0.25	0.77184	0.25	0.54655	0.25	0.47444	0.25	0.34464
0.33333	0.92947	0.33333	0.66396	0.33333	0.58324	0.33333	0.41899
0.41667	1.06658	0.41667	0.77198	0.41667	0.65761	0.41667	0.49137
0.5	1.17658	0.5	0.87764	0.5	0.74017	0.5	0.54845
0.58333	1.305	0.58333	0.99187	0.58333	0.79815	0.58333	0.60377
0.66667	1.38053	0.66667	1.10106	0.66667	0.84778	0.66667	0.64712
0.75	1.46237	0.75	1.19245	0.75	0.89574	0.75	0.67909
0.83333	1.54211	0.83333	1.27067	0.83333	0.93899	0.83333	0.71342
0.91667	1.61	0.91667	1.33901	0.91667	0.98513	0.91667	0.73872
1	1.67605	1	1.41084	1	1.03187	1	0.7601
1.5	2.04158	1.5	1.74192	1.5	1.2064	1.5	0.8621
2	2.245	2	1.98103	2	1.32676	2	0.92723
2.5	2.41947	2.5	2.09468	2.5	1.42146	2.5	0.96116
3	2.53605	3	2.21607	3	1.47974	3	0.98058
4	2.73132	4	2.40368	4	1.55274	4	1.0104
5	2.82895	5	2.4999	5	1.59053	5	1.02079
6	2.89447	6	2.57289	6	1.61512	6	1.02236
7	2.93079	7	2.61878	7	1.6262	7	1.0257
8	2.95658	8	2.65421	8	1.63515	8	1.02746
9	2.97974	9	2.68015	9	1.64168	9	1.02805
10	2.99763	10	2.69603	10	1.64593	10	1.02668
11	3.00421	11	2.71016	11	1.64365	11	1.02707
12	3.00579	12	2.72062	12	1.64304	12	1.02727

## Sheet: Fig. 3b
0	8.76492e-16	0	4.29902e-16	0	0	0	0
5	0.28605	5	0.2304	5	0.16103	5	0.11259
10	0.58158	10	0.3818	10	0.31234	10	0.26148
15	0.77184	15	0.54655	15	0.47444	15	0.34464
20	0.92947	20	0.66396	20	0.58324	20	0.41899
25	1.06658	25	0.77198	25	0.65761	25	0.49137
30	1.17658	30	0.87764	30	0.74017	30	0.54845
35	1.305	35	0.99187	35	0.79815	35	0.60377
40	1.38053	40	1.10106	40	0.84778	40	0.64712
45	1.46237	45	1.19245	45	0.89574	45	0.67909
50	1.54211	50	1.27067	50	0.93899	50	0.71342
55	1.61	55	1.33901	55	0.98513	55	0.73872
60	1.67605	60	1.41084	60	1.03187	60	0.7601

## Sheet: Fig. 3c
1	1.64	1	0.875
2	1.632	2	0.841
3	1.629	3	0.807
4	1.625	4	0.848
5	1.624	5	0.833
6	1.609	6	0.876
7	1.619	7	0.863
8	1.616	8	0.863
9	1.628	9	0.798
10	1.626	10	0.788

## Sheet: Fig. 3d
90	1.04	90	2.3	90	0.9	90	1.93	70	1.08	90	1.58	90	0.45	90	3.01
80	0.6	60	0.5	80	0.48									80	2.72
														70	1.64
														60	1.03

## Sheet: Fig. 4e
500.166	13578	500.166	11138.2
501.25	13580.5	501.25	11117.8
502.334	13584.4	502.334	11104.1
503.417	13589.8	503.417	11097
504.5	13596.7	504.5	11096.6
505.584	13605	505.584	11102.7
506.667	13614.7	506.667	11115.6
507.75	13625.9	507.75	11135
508.833	13652.4	508.833	11170.8
509.915	13649.7	509.915	11196.1
510.998	13676.3	510.998	11246.5
512.08	13713.8	512.08	11292.4
513.162	13717	513.162	11325.7
514.244	13725.8	514.244	11352.5
515.326	13748.2	515.326	11406.3
516.407	13767.5	516.407	11432.3
517.489	13781.9	517.489	11465.5
518.57	13787.9	518.57	11485.4
519.651	13812.8	519.651	11508.9
520.732	13823.3	520.732	11507.4
521.813	13812.9	521.813	11497.3
522.894	13829.8	522.894	11533.1
523.975	13845.7	523.975	11555
525.055	13875.7	525.055	11577.4
526.135	13871.9	526.135	11578.5
527.215	13870.2	527.215	11581.7
528.295	13884	528.295	11621.8
529.375	13921	529.375	11657.2
530.454	13947.6	530.454	11685.6
531.534	13964.7	531.534	11722.8
532.613	13960.6	532.613	11760.5
533.692	13982.1	533.692	11788
534.771	13989.4	534.771	11796.7
535.85	13994.1	535.85	11801
536.929	13993.7	536.929	11797.5
538.007	14038.6	538.007	11826.2
539.085	14044.5	539.085	11834.6
540.163	14059.3	540.163	11820.6
541.241	14036.1	541.241	11795.8
542.319	14061.2	542.319	11813.7
543.397	14071.9	543.397	11871.3
544.474	14073.6	544.474	11892.1
545.552	14081.6	545.552	11934.5
546.629	14084	546.629	11981.7
547.706	14104.6	547.706	12023.5
548.783	14115.1	548.783	12032.6
549.86	14127.2	549.86	12049.1
550.936	14126.5	550.936	12059.2
552.013	14144.6	552.013	12080.1
553.089	14176.9	553.089	12087.2
554.165	14163.5	554.165	12085.9
555.241	14194.8	555.241	12061.6
556.317	14203.6	556.317	12074
557.392	14242.3	557.392	12106.7
558.468	14229.9	558.468	12139.1
559.543	14225.2	559.543	12167.8
560.618	14249	560.618	12192.2
561.693	14265	561.693	12179.5
562.768	14277.7	562.768	12192.1
563.843	14264.5	563.843	12211.3
564.917	14291.5	564.917	12213.4
565.991	14307.1	565.991	12231.6
567.066	14337.5	567.066	12247.4
568.14	14349.6	568.14	12250
569.213	14360.9	569.213	12271.3
570.287	14385.6	570.287	12308.3
571.361	14374.9	571.361	12344.7
572.434	14379.4	572.434	12365.3
573.507	14364.1	573.507	12372.2
574.58	14352.9	574.58	12404.8
575.653	14367.5	575.653	12420.7
576.726	14362.1	576.726	12408.2
577.799	14368.3	577.799	12438.7
578.871	14382.6	578.871	12450.6
579.943	14419.2	579.943	12464
581.016	14430.1	581.016	12503.2
582.088	14432.3	582.088	12513.6
583.159	14455.3	583.159	12554.2
584.231	14482.6	584.231	12575.4
585.303	14492.9	585.303	12606.1
586.374	14509	586.374	12626.2
587.445	14511.8	587.445	12649.5
588.516	14530.8	588.516	12668
589.587	14541.6	589.587	12687.2
590.658	14527.2	590.658	12691.3
591.728	14516.7	591.728	12698.2
592.799	14542.4	592.799	12697.8
593.869	14560.1	593.869	12714.4
594.939	14599.3	594.939	12748.5
596.009	14599.6	596.009	12756.8
597.079	14613.3	597.079	12783.6
598.148	14639.7	598.148	12813.3
599.218	14658.4	599.218	12822.7
600.287	14667.7	600.287	12861.1
601.356	14665.3	601.356	12889
602.425	14660.3	602.425	12925.5
603.494	14670.5	603.494	12932
604.563	14634.2	604.563	12952.8
605.631	14612	605.631	12978.8
606.699	14603.8	606.699	12996
607.768	14628.7	607.768	13006.4
608.836	14677.5	608.836	13035.7
609.904	14739.7	609.904	13056.7
610.971	14738.3	610.971	13060.1
612.039	14771.5	612.039	13087.1
613.106	14789	613.106	13105.4
614.173	14813.8	614.173	13106.4
615.241	14808.9	615.241	13130.3
616.308	14825.5	616.308	13126.6
617.374	14840.6	617.374	13139.2
618.441	14835.9	618.441	13142.6
619.507	14808.9	619.507	13182
620.574	14815.2	620.574	13211.4
621.64	14803.1	621.64	13221
622.706	14807.6	622.706	13233.9
623.772	14803.9	623.772	13273.5
624.837	14797.3	624.837	13297.2
625.903	14781.9	625.903	13305.3
626.968	14805.8	626.968	13331
628.033	14806.8	628.033	13336.6
629.099	14836.3	629.099	13336.3
630.163	14845.2	630.163	13356.2
631.228	14894.2	631.228	13349.8
632.293	14920.3	632.293	13368.2
633.357	14948.3	633.357	13385.2
634.421	14941.3	634.421	13399.7
635.486	14949.9	635.486	13433.5
636.55	14962.2	636.55	13453.7
637.613	14964.5	637.613	13461.2
638.677	14958.2	638.677	13493.3
639.74	14970.7	639.74	13510.4
640.804	14994	640.804	13507
641.867	15005	641.867	13510.8
642.93	15031.6	642.93	13510.6
643.993	15054.2	643.993	13538.5
645.056	15071.1	645.056	13542.1
646.118	15066.1	646.118	13553
647.181	15060.9	647.181	13585.7
648.243	15049	648.243	13588.6
649.305	15007.4	649.305	13582.8
650.367	15006.9	650.367	13631.2
651.429	14983.3	651.429	13655.3
652.49	14978.3	652.49	13654.2
653.552	14974.3	653.552	13671.7
654.613	14988.3	654.613	13692.4
655.674	15011.9	655.674	13689.6
656.735	15066.6	656.735	13722.2
657.796	15099.5	657.796	13752.5
658.857	15120.4	658.857	13784
659.917	15154.4	659.917	13774.5
660.978	15176	660.978	13803.9
662.038	15196.9	662.038	13807.8
663.098	15216.8	663.098	13797.6
664.158	15188.3	664.158	13808
665.218	15213.8	665.218	13832
666.277	15172.7	666.277	13831.3
667.337	15184.6	667.337	13817.8
668.396	15172.9	668.396	13836.2
669.455	15185.5	669.455	13859.6
670.514	15190.4	670.514	13867.4
671.573	15212.1	671.573	13912.3
672.631	15197.8	672.631	13931.1
673.69	15225	673.69	13952.4
674.748	15261.8	674.748	13947
675.806	15293.4	675.806	13975.2
676.865	15295.1	676.865	13955.7
677.922	15296	677.922	13975.5
678.98	15267.8	678.98	14006.6
680.038	15303.8	680.038	14005.8
681.095	15316.2	681.095	13996.2
682.152	15336.3	682.152	13998.5
683.21	15332.6	683.21	14033.3
684.266	15339.5	684.266	14049.2
685.323	15344.8	685.323	14063.5
686.38	15353.2	686.38	14112.7
687.436	15396.4	687.436	14127.9
688.493	15435.3	688.493	14167.8
689.549	15479.9	689.549	14183.1
690.605	15487.8	690.605	14196.4
691.661	15495.2	691.661	14202.6
692.717	15462.5	692.717	14225.1
693.772	15455.6	693.772	14245.2
694.828	15488.5	694.828	14256.2
695.883	15470.9	695.883	14264.6
696.938	15456.3	696.938	14313.2
697.993	15452.3	697.993	14315
699.048	15448.5	699.048	14306.8
700.102	15458	700.102	14319.2
701.157	15449.2	701.157	14339.3
702.211	15498	702.211	14340.7
703.265	15550.9	703.265	14358.7
704.319	15580.6	704.319	14359.5
705.373	15604.2	705.373	14350.1
706.427	15632.9	706.427	14350
707.48	15630.2	707.48	14350.8
708.534	15649.2	708.534	14357.3
709.587	15629	709.587	14376.3
710.64	15586.8	710.64	14400.4
711.693	15593.9	711.693	14442.7
712.746	15573.4	712.746	14433.5
713.798	15556.5	713.798	14451.3
714.851	15541.8	714.851	14506.5
715.903	15538.2	715.903	14560.8
716.955	15562.5	716.955	14573.4
718.007	15590.3	718.007	14598.1
719.059	15565.4	719.059	14637.8
720.111	15629.5	720.111	14647.3
721.163	15630.8	721.163	14640.1
722.214	15642.2	722.214	14634.5
723.265	15643.9	723.265	14615.2
724.316	15645.4	724.316	14599.3
725.367	15680.5	725.367	14586.7
726.418	15702.3	726.418	14604
727.469	15726.7	727.469	14601.9
728.519	15743	728.519	14632.7
729.569	15760.4	729.569	14654.6
730.62	15771.5	730.62	14688.2
731.67	15785.4	731.67	14690.6
732.719	15786.8	732.719	14704
733.769	15762.8	733.769	14724.7
734.819	15764.6	734.819	14744.1
735.868	15715.7	735.868	14734.3
736.917	15691.6	736.917	14725.8
737.966	15673.6	737.966	14719.5
739.015	15711.8	739.015	14738.3
740.064	15704.8	740.064	14751.1
741.113	15709.2	741.113	14760.8
742.161	15739.4	742.161	14769.7
743.21	15733.4	743.21	14770.1
744.258	15730.4	744.258	14767.5
745.306	15763.9	745.306	14807.9
746.354	15803.6	746.354	14820.7
747.401	15779.3	747.401	14825.7
748.449	15765.2	748.449	14863.5
749.496	15751.3	749.496	14897.3
750.544	15758.7	750.544	14892.7
751.591	15765.4	751.591	14899.7
752.638	15782.8	752.638	14920.2
753.684	15815.3	753.684	14926.2
754.731	15791.1	754.731	14941.2
755.777	15801.9	755.777	14936.2
756.824	15815.6	756.824	14945.3
757.87	15820.3	757.87	14910.1
758.916	15835.8	758.916	14945.2
759.962	15868.2	759.962	14973.6
761.008	15869.3	761.008	14970.5
762.053	15855.5	762.053	14985
763.099	15882.1	763.099	15019.6
764.144	15889.8	764.144	15020.9
765.189	15946.4	765.189	15044.2
766.234	15946.4	766.234	15054.4
767.279	15968.2	767.279	15061.4
768.323	15975.4	768.323	15063.8
769.368	15984.1	769.368	15078
770.412	16007.3	770.412	15086
771.456	16037.2	771.456	15080.7
772.5	16083.6	772.5	15081.7
773.544	16064.7	773.544	15156.2
774.588	16079.4	774.588	15149.6
775.632	16104.5	775.632	15136.9
776.675	16101.5	776.675	15154.2
777.718	16094.9	777.718	15152.8
778.761	16080.3	778.761	15164.8
779.804	16073.8	779.804	15191.7
780.847	16034.3	780.847	15203.3
781.89	16040.9	781.89	15233.3
782.932	16036.4	782.932	15223.3
783.975	16069.5	783.975	15215.5
785.017	16092.6	785.017	15248.9
786.059	16120.5	786.059	15232.6
787.101	16131.5	787.101	15248.5
788.143	16132.9	788.143	15272.8
789.184	16192.8	789.184	15260.9
790.226	16231.2	790.226	15252.3
791.267	16243.8	791.267	15270.3
792.308	16264.6	792.308	15256.6
793.349	16294.7	793.349	15277.8
794.39	16287.2	794.39	15280.3
795.431	16279.6	795.431	15296.4
796.471	16276.7	796.471	15319.6
797.512	16261.3	797.512	15309.3
798.552	16268.5	798.552	15333.9
799.592	16235.8	799.592	15363.6
800.632	16231.5	800.632	15378.7
801.672	16180.9	801.672	15368.8
802.711	16186.5	802.711	15386.8
803.751	16186.9	803.751	15381.3
804.79	16196.5	804.79	15392.1
805.829	16237.8	805.829	15384.3
806.868	16277.6	806.868	15359.6
807.907	16330.5	807.907	15373.4
808.946	16338.5	808.946	15377.9
809.984	16335.6	809.984	15371.9
811.023	16348.5	811.023	15379.9
812.061	16364	812.061	15368.6
813.099	16377.3	813.099	15412.9
814.137	16338.8	814.137	15454.9
815.175	16355.6	815.175	15490.2
816.213	16314.1	816.213	15485.8
817.25	16300.1	817.25	15503
818.287	16269.7	818.287	15506.1
819.325	16263.5	819.325	15540.7
820.362	16288.1	820.362	15516.5
821.399	16295.5	821.399	15523.5
822.435	16320.1	822.435	15519.2
823.472	16351.4	823.472	15507
824.508	16350.2	824.508	15466.8
825.545	16357.4	825.545	15465.4
826.581	16376.6	826.581	15455.7
827.617	16311.5	827.617	15473.7
828.653	16300.3	828.653	15480.4
829.688	16314	829.688	15496.5
830.724	16307.5	830.724	15495.8
831.759	16323.3	831.759	15532.6
832.794	16319.7	832.794	15565.5
833.83	16343.2	833.83	15615
834.864	16344.5	834.864	15616.5
835.899	16349.5	835.899	15628.4
836.934	16337.5	836.934	15660.2
837.968	16352.1	837.968	15666
839.003	16336.9	839.003	15691.1
840.037	16329	840.037	15731.3
841.071	16326.3	841.071	15738.8
842.105	16282.2	842.105	15715.6
843.138	16304.3	843.138	15722.2
844.172	16330.9	844.172	15728.3
845.205	16364.9	845.205	15749.5
846.239	16413	846.239	15793.5
847.272	16451.8	847.272	15779.3
848.305	16477.4	848.305	15812.5
849.338	16475.8	849.338	15805.9
850.37	16487.4	850.37	15825.6
851.403	16449.4	851.403	15836.5
852.435	16442.5	852.435	15811.9
853.467	16434	853.467	15826.1
854.5	16406.2	854.5	15847.5
855.531	16384.3	855.531	15857.1
856.563	16357.1	856.563	15845.1
857.595	16359.1	857.595	15888.9
858.626	16375.4	858.626	15897.4
859.658	16362.4	859.658	15933
860.689	16412	860.689	15949.6
861.72	16446.5	861.72	15950.2
862.751	16505.6	862.751	15976.9
863.781	16558.4	863.781	15987
864.812	16601.5	864.812	15970.6
865.842	16625.7	865.842	15930.4
866.873	16646.3	866.873	15966.2
867.903	16659	867.903	15979.8
868.933	16649.2	868.933	16015.1
869.963	16656.6	869.963	16022.6
870.992	16679.6	870.992	16010.5
872.022	16678.4	872.022	16023.1
873.051	16647.5	873.051	16007.8
874.08	16615.8	874.08	16021.3
875.109	16623.1	875.109	16028.5
876.138	16608.3	876.138	16026.5
877.167	16621.7	877.167	16024.5
878.196	16641.8	878.196	16035.9
879.224	16650.5	879.224	16045
880.252	16667.3	880.252	16072.3
881.281	16658.6	881.281	16125.5
882.309	16684	882.309	16138.9
883.336	16683.4	883.336	16183.8
884.364	16718.7	884.364	16185
885.392	16746.3	885.392	16202.2
886.419	16729.7	886.419	16213.2
887.446	16726.8	887.446	16228.6
888.474	16749.4	888.474	16225.1
889.501	16757.2	889.501	16211.3
890.527	16776.2	890.527	16219.1
891.554	16771.9	891.554	16198.7
892.581	16811.1	892.581	16183.3
893.607	16814.3	893.607	16182.2
894.633	16822.9	894.633	16188
895.659	16828.3	895.659	16150.2
896.685	16851.5	896.685	16179.9
897.711	16832.8	897.711	16203.5
898.737	16845	898.737	16185.6
899.762	16846.8	899.762	16232.1
900.787	16833.6	900.787	16243
901.813	16861.6	901.813	16256.5
902.838	16873.7	902.838	16285.2
903.862	16869	903.862	16283.4
904.887	16895.3	904.887	16315.7
905.912	16869.6	905.912	16310.1
906.936	16858.4	906.936	16294.8
907.961	16859	907.961	16296
908.985	16862.6	908.985	16305.2
910.009	16839.5	910.009	16285.5
911.032	16839.9	911.032	16318.7
912.056	16854.7	912.056	16302.4
913.08	16836.7	913.08	16300.6
914.103	16840.9	914.103	16354.4
915.126	16835.1	915.126	16360.4
916.149	16830.4	916.149	16373.9
917.172	16817.8	917.172	16399.8
918.195	16796.5	918.195	16395.8
919.218	16837.1	919.218	16414.9
920.24	16809.4	920.24	16432
921.263	16810.7	921.263	16447.6
922.285	16822.6	922.285	16455.1
923.307	16849.7	923.307	16448.1
924.329	16838.1	924.329	16457.5
925.351	16875.5	925.351	16464.1
926.372	16894.1	926.372	16456.6
927.394	16859.4	927.394	16466.9
928.415	16871.9	928.415	16485
929.436	16843	929.436	16473.8
930.457	16816.9	930.457	16478
931.478	16815.6	931.478	16478.3
932.499	16806.5	932.499	16478
933.519	16823.4	933.519	16478.8
934.54	16775.3	934.54	16525.3
935.56	16769.4	935.56	16557.9
936.58	16765.3	936.58	16586
937.6	16800.3	937.6	16664.2
938.62	16789	938.62	16711.8
939.64	16836.1	939.64	16753.1
940.659	16824.4	940.659	16769
941.679	16828.7	941.679	16784
942.698	16830.1	942.698	16769.1
943.717	16828.3	943.717	16782.4
944.736	16876	944.736	16774.2
945.755	16925.2	945.755	16719.4
946.773	16939.6	946.773	16681.4
947.792	16946.6	947.792	16660.3
948.81	16975.1	948.81	16655.4
949.828	17029.1	949.828	16672.4
950.846	17038	950.846	16741.5
951.864	17050.6	951.864	16799.6
952.882	17053	952.882	16810.8
953.9	17078.4	953.9	16865.9
954.917	17043.2	954.917	16916
955.934	17052.9	955.934	16932.2
956.952	17059.4	956.952	16929
957.969	17069	957.969	16950.6
958.985	17070.2	958.985	16972.3
960.002	17055.7	960.002	16943.3
961.019	17034.6	961.019	16937.8
962.035	17049.3	962.035	16934.6
963.051	17048.6	963.051	16916.5
964.068	17055.7	964.068	16928.8
965.084	17037.7	965.084	16950.3
966.099	17066.6	966.099	16905
967.115	17117.6	967.115	16945.5
968.131	17154.9	968.131	17014
969.146	17182.1	969.146	17062.1
970.161	17240.2	970.161	17035.5
971.176	17269.2	971.176	17090
972.191	17243.9	972.191	17147.2
973.206	17244.5	973.206	17206.2
974.221	17239.6	974.221	17200.6
975.235	17231.2	975.235	17207.3
976.25	17228	976.25	17196.2
977.264	17220.5	977.264	17171.5
978.278	17254.4	978.278	17166.9
979.292	17268.8	979.292	17150.1
980.306	17280.2	980.306	17108.9
981.319	17270.9	981.319	17133.7
982.333	17253.8	982.333	17129.2
983.346	17248.4	983.346	17122.3
984.359	17245	984.359	17129.4
985.372	17223.2	985.372	17186.1
986.385	17175.8	986.385	17177.5
987.398	17170.4	987.398	17201.3
988.411	17188.5	988.411	17239.2
989.423	17203.2	989.423	17248.7
990.435	17223.2	990.435	17242.2
991.447	17246	991.447	17277.1
992.459	17276.5	992.459	17284.1
993.471	17279.8	993.471	17293.9
994.483	17308.7	994.483	17297.3
995.495	17289.6	995.495	17313
996.506	17285	996.506	17350.6
997.517	17286.1	997.517	17398.2
998.528	17270.8	998.528	17462.6
999.539	17274.1	999.539	17492
1000.55	17220.8	1000.55	17488.6
1001.56	17213.9	1001.56	17553
1002.57	17235.6	1002.57	17557.2
1003.58	17246.4	1003.58	17572.8
1004.59	17264	1004.59	17561.6
1005.6	17268.5	1005.6	17563.4
1006.61	17281.8	1006.61	17514.5
1007.62	17319	1007.62	17507.7
1008.63	17333.6	1008.63	17497.2
1009.64	17282.4	1009.64	17510.4
1010.65	17231.4	1010.65	17526
1011.66	17210	1011.66	17528.8
1012.67	17199.3	1012.67	17551.5
1013.68	17150.6	1013.68	17538.8
1014.69	17101.1	1014.69	17553.5
1015.7	17098.6	1015.7	17579.2
1016.7	17110.2	1016.7	17530.2
1017.71	17168.1	1017.71	17557.4
1018.72	17189.4	1018.72	17542.2
1019.73	17224.3	1019.73	17573.5
1020.74	17273	1020.74	17566.6
1021.74	17317.3	1021.74	17600.5
1022.75	17304.5	1022.75	17624.8
1023.76	17258.2	1023.76	17673.7
1024.77	17240.4	1024.77	17715.2
1025.77	17233	1025.77	17781.2
1026.78	17237.6	1026.78	17859.6
1027.79	17209.6	1027.79	17889.6
1028.79	17229.2	1028.79	17963.1
1029.8	17242.9	1029.8	17995.6
1030.81	17251.9	1030.81	17969.9
1031.81	17294.9	1031.81	17993.3
1032.82	17301.6	1032.82	17976.4
1033.83	17363	1033.83	17979.7
1034.83	17368.7	1034.83	17906.2
1035.84	17343.3	1035.84	17913.3
1036.84	17331.4	1036.84	17888.9
1037.85	17287.5	1037.85	17900.3
1038.85	17281.2	1038.85	17889
1039.86	17273.6	1039.86	17910.6
1040.86	17305.4	1040.86	17922.2
1041.87	17311.5	1041.87	17881.3
1042.87	17320.8	1042.87	17918
1043.88	17334.2	1043.88	17927
1044.88	17328.2	1044.88	17901.4
1045.89	17364.9	1045.89	17888.1
1046.89	17355.7	1046.89	17869.6
1047.89	17365.3	1047.89	17860.9
1048.9	17350.9	1048.9	17851.3
1049.9	17349.9	1049.9	17872.1
1050.91	17360.1	1050.91	17849
1051.91	17321.1	1051.91	17902.2
1052.91	17314.7	1052.91	17898.8
1053.92	17352.4	1053.92	17918.1
1054.92	17353.4	1054.92	17935.4
1055.92	17345.7	1055.92	17952.8
1056.92	17374.8	1056.92	18014.7
1057.93	17412.1	1057.93	18058.3
1058.93	17424.2	1058.93	18087.2
1059.93	17451.7	1059.93	18091.8
1060.93	17442.7	1060.93	18111.5
1061.94	17441.4	1061.94	18131
1062.94	17464.1	1062.94	18137.6
1063.94	17461.4	1063.94	18121.3
1064.94	17460.5	1064.94	18108.5
1065.94	17456.4	1065.94	18152.4
1066.94	17475.1	1066.94	18138.7
1067.94	17478.9	1067.94	18156.5
1068.94	17437.5	1068.94	18173.9
1069.95	17460.1	1069.95	18168.8
1070.95	17510.2	1070.95	18171.2
1071.95	17540.8	1071.95	18160.5
1072.95	17544.1	1072.95	18166.3
1073.95	17543.9	1073.95	18146.3
1074.95	17565.2	1074.95	18163
1075.95	17557.4	1075.95	18169.7
1076.95	17590.1	1076.95	18143
1077.95	17598	1077.95	18154.9
1078.95	17622.3	1078.95	18194.1
1079.95	17643.1	1079.95	18236.8
1080.94	17642.4	1080.94	18262.6
1081.94	17612.9	1081.94	18295.9
1082.94	17603.9	1082.94	18303.1
1083.94	17616.3	1083.94	18301.7
1084.94	17631.9	1084.94	18289.8
1085.94	17644.3	1085.94	18274.2
1086.94	17675.8	1086.94	18307.1
1087.94	17660.2	1087.94	18286.1
1088.93	17686.5	1088.93	18308.3
1089.93	17629.7	1089.93	18325.1
1090.93	17638.8	1090.93	18329
1091.93	17603.3	1091.93	18345.3
1092.92	17586.2	1092.92	18388.4
1093.92	17572.5	1093.92	18382
1094.92	17544	1094.92	18395
1095.92	17575	1095.92	18365.9
1096.91	17558	1096.91	18382.2
1097.91	17521.6	1097.91	18411.8
1098.91	17565.6	1098.91	18466.1
1099.9	17624.9	1099.9	18483.2
1100.9	17680.3	1100.9	18547.4
1101.89	17679.9	1101.89	18601.5
1102.89	17705.7	1102.89	18647.8
1103.89	17681.1	1103.89	18650.8
1104.88	17675.9	1104.88	18655.9
1105.88	17632.4	1105.88	18635.3
1106.87	17630	1106.87	18636.4
1107.87	17638.2	1107.87	18606.4
1108.86	17628.7	1108.86	18544.7
1109.86	17640	1109.86	18487.2
1110.85	17609.6	1110.85	18509.3
1111.85	17613.7	1111.85	18518.5
1112.84	17663.6	1112.84	18594
1113.84	17694.7	1113.84	18608.8
1114.83	17725.9	1114.83	18643.5
1115.83	17728.6	1115.83	18678.1
1116.82	17706.2	1116.82	18713
1117.81	17676	1117.81	18758.4
1118.81	17631.1	1118.81	18800.5
1119.8	17596.7	1119.8	18810
1120.79	17589.8	1120.79	18819.3
1121.79	17593.6	1121.79	18799.9
1122.78	17569.2	1122.78	18761.5
1123.77	17559.8	1123.77	18746.9
1124.77	17594.7	1124.77	18735.9
1125.76	17607.6	1125.76	18706.9
1126.75	17591.8	1126.75	18726.9
1127.74	17612.7	1127.74	18706.3
1128.74	17619.5	1128.74	18664.4
1129.73	17636.9	1129.73	18681.5
1130.72	17631.5	1130.72	18733.2
1131.71	17655.3	1131.71	18742.2
1132.7	17657.3	1132.7	18753
1133.7	17656.2	1133.7	18753.6
1134.69	17672.3	1134.69	18779.7
1135.68	17714.9	1135.68	18779.9
1136.67	17706.7	1136.67	18803
1137.66	17663.1	1137.66	18843.5
1138.65	17643.7	1138.65	18849.4
1139.64	17664.1	1139.64	18842.3
1140.63	17649	1140.63	18847.5
1141.62	17655	1141.62	18810.7
1142.61	17646.6	1142.61	18802.9
1143.6	17668.5	1143.6	18798.1
1144.59	17659.6	1144.59	18801.4
1145.58	17652.4	1145.58	18782.5
1146.57	17640.1	1146.57	18794.4
1147.56	17647.7	1147.56	18809.1
1148.55	17681.4	1148.55	18834.2
1149.54	17702.3	1149.54	18861.6
1150.53	17697.3	1150.53	18936.3
1151.52	17691.9	1151.52	18988
1152.51	17716.9	1152.51	18989.6
1153.5	17754.8	1153.5	19019.5
1154.49	17758	1154.49	19046.1
1155.48	17751.3	1155.48	19081.8
1156.46	17764.4	1156.46	19110.8
1157.45	17789.6	1157.45	19137.4
1158.44	17787.2	1158.44	19165.7
1159.43	17765.7	1159.43	19136.4
1160.42	17762.3	1160.42	19156.6
1161.4	17762.2	1161.4	19132.7
1162.39	17775.5	1162.39	19084.5
1163.38	17768	1163.38	19074.4
1164.36	17802.2	1164.36	19111.4
1165.35	17808.5	1165.35	19082.6
1166.34	17805.3	1166.34	19084
1167.33	17792.7	1167.33	19117.6
1168.31	17817.4	1168.31	19175.5
1169.3	17837.2	1169.3	19226.1
1170.28	17843.6	1170.28	19223.9
1171.27	17877.1	1171.27	19252.7
1172.26	17895.3	1172.26	19301.3
1173.24	17895.5	1173.24	19309.1
1174.23	17908	1174.23	19337.9
1175.21	17902.3	1175.21	19294
1176.2	17913	1176.2	19284.2
1177.18	17912.2	1177.18	19291
1178.17	17916.3	1178.17	19277
1179.16	17897.6	1179.16	19274.3
1180.14	17854.9	1180.14	19327.4
1181.12	17831.1	1181.12	19330.3
1182.11	17823.6	1182.11	19355.3
1183.09	17831	1183.09	19343.9
1184.08	17817.3	1184.08	19306
1185.06	17846.2	1185.06	19307.5
1186.05	17870.5	1186.05	19367.4
1187.03	17898.4	1187.03	19427.6
1188.01	17914	1188.01	19471.9
1189	17926.6	1189	19503.8
1189.98	17928.7	1189.98	19527.3
1190.96	17963.8	1190.96	19553
1191.95	17942.6	1191.95	19566
1192.93	17936.7	1192.93	19623
1193.91	17907.9	1193.91	19668.1
1194.9	17878.3	1194.9	19660.2
1195.88	17880	1195.88	19673.9
1196.86	17903.4	1196.86	19624.9
1197.84	17895.8	1197.84	19568.8
1198.83	17887.3	1198.83	19542.2
1199.81	17885.4	1199.81	19558.6
1200.79	17872.6	1200.79	19590.5
1201.77	17878	1201.77	19589.5
1202.75	17918.7	1202.75	19608
1203.73	17914.6	1203.73	19601.9
1204.72	17959	1204.72	19618.2
1205.7	17920.4	1205.7	19612.5
1206.68	17916.7	1206.68	19645
1207.66	17894.5	1207.66	19655.7
1208.64	17856	1208.64	19672.3
1209.62	17880	1209.62	19650.9
1210.6	17860.4	1210.6	19617.9
1211.58	17816.1	1211.58	19608.3
1212.56	17799	1212.56	19589.8
1213.54	17794.2	1213.54	19593.5
1214.52	17793.5	1214.52	19607.6
1215.5	17857.7	1215.5	19625
1216.48	17905.3	1216.48	19677.3
1217.46	17933.3	1217.46	19703.6
1218.44	17970.5	1218.44	19740.1
1219.42	18005.9	1219.42	19738.3
1220.4	18001.2	1220.4	19786.3
1221.38	18032.1	1221.38	19737
1222.36	18018.4	1222.36	19753.2
1223.33	18016.2	1223.33	19752.2
1224.31	17948.5	1224.31	19747.7
1225.29	17921.3	1225.29	19740.6
1226.27	17910.3	1226.27	19696.3
1227.25	17898.7	1227.25	19675.8
1228.23	17868.8	1228.23	19748.5
1229.2	17867.9	1229.2	19772.6
1230.18	17869.2	1230.18	19825.4
1231.16	17911.4	1231.16	19860.8
1232.14	17892.4	1232.14	19928.5
1233.11	17895	1233.11	19930.5
1234.09	17878.6	1234.09	19934.9
1235.07	17904.9	1235.07	19915.4
1236.04	17880.1	1236.04	19901.4
1237.02	17909.3	1237.02	19885.3
1238	17913.1	1238	19850.5
1238.97	17903.1	1238.97	19806
1239.95	17876.1	1239.95	19788.4
1240.93	17862.2	1240.93	19776.3
1241.9	17849.7	1241.9	19820.7
1242.88	17872.6	1242.88	19779.4
1243.85	17873.4	1243.85	19819.2
1244.83	17896.7	1244.83	19880.2
1245.81	17859.6	1245.81	19956.9
1246.78	17870.2	1246.78	19983.8
1247.76	17919.8	1247.76	20009
1248.73	17929.7	1248.73	20051.7
1249.71	17956.3	1249.71	19993.5
1250.68	18000.2	1250.68	19988
1251.66	17998.3	1251.66	19975.2
1252.63	17954.4	1252.63	19966
1253.6	17947.5	1253.6	19988.3
1254.58	17951.7	1254.58	19967.7
1255.55	17950.1	1255.55	19986
1256.53	17945.8	1256.53	20028.9
1257.5	17919.5	1257.5	20115.9
1258.47	17930.3	1258.47	20158.3
1259.45	17963.6	1259.45	20210
1260.42	17980.6	1260.42	20262.2
1261.39	18031.4	1261.39	20288.5
1262.37	18029	1262.37	20241.1
1263.34	18032.4	1263.34	20176.7
1264.31	18029.3	1264.31	20169.5
1265.28	18059.9	1265.28	20180.9
1266.26	18087.2	1266.26	20175.9
1267.23	18074.9	1267.23	20180
1268.2	18061.1	1268.2	20194.1
1269.17	18025.3	1269.17	20220
1270.15	18005.4	1270.15	20264.5
1271.12	18029.7	1271.12	20331.2
1272.09	18044.8	1272.09	20345.9
1273.06	18066.4	1273.06	20394.8
1274.03	18054.3	1274.03	20405.6
1275	18094.4	1275	20399.3
1275.97	18085.5	1275.97	20358.2
1276.95	18093.5	1276.95	20360.1
1277.92	18128.6	1277.92	20371.4
1278.89	18181.7	1278.89	20399.9
1279.86	18192.6	1279.86	20395.8
1280.83	18141.7	1280.83	20440.6
1281.8	18167.9	1281.8	20464.3
1282.77	18151.3	1282.77	20495.5
1283.74	18145.8	1283.74	20528.1
1284.71	18205.5	1284.71	20585.9
1285.68	18197.3	1285.68	20599.8
1286.65	18203.8	1286.65	20636.2
1287.62	18232.7	1287.62	20654.2
1288.59	18251.9	1288.59	20655.4
1289.56	18238.9	1289.56	20643.3
1290.52	18245.4	1290.52	20633.6
1291.49	18235.3	1291.49	20625
1292.46	18248.4	1292.46	20597.1
1293.43	18216.9	1293.43	20565.2
1294.4	18187.8	1294.4	20589.2
1295.37	18221	1295.37	20550.8
1296.34	18206.6	1296.34	20520.5
1297.3	18215.5	1297.3	20510.5
1298.27	18246.8	1298.27	20538.3
1299.24	18258.4	1299.24	20582.4
1300.21	18291	1300.21	20614.1
1301.17	18315.5	1301.17	20679.1
1302.14	18350.4	1302.14	20690
1303.11	18363.8	1303.11	20697.7
1304.08	18364.5	1304.08	20714.5
1305.04	18379.8	1305.04	20726.6
1306.01	18368.7	1306.01	20713.8
1306.98	18336.4	1306.98	20743.7
1307.94	18322.6	1307.94	20737.7
1308.91	18327.4	1308.91	20709.3
1309.88	18311	1309.88	20665.9
1310.84	18281.1	1310.84	20670.8
1311.81	18253.3	1311.81	20685.1
1312.77	18247	1312.77	20697.4
1313.74	18247.5	1313.74	20681.2
1314.7	18238.6	1314.7	20728.2
1315.67	18255.3	1315.67	20716.4
1316.64	18248.3	1316.64	20739.1
1317.6	18268.9	1317.6	20791.4
1318.57	18288.5	1318.57	20855.9
1319.53	18256.6	1319.53	20877
1320.5	18269.8	1320.5	20901.1
1321.46	18260.8	1321.46	20913.5
1322.42	18240.5	1322.42	20917.8
1323.39	18244.8	1323.39	20889.5
1324.35	18227.6	1324.35	20888.6
1325.32	18238.6	1325.32	20903.6
1326.28	18222	1326.28	20876.3
1327.24	18233	1327.24	20886.5
1328.21	18231.4	1328.21	20924
1329.17	18259.7	1329.17	20950.6
1330.13	18282.8	1330.13	20975.7
1331.1	18299.5	1331.1	20975.1
1332.06	18312.6	1332.06	20970.7
1333.02	18322.1	1333.02	20945.5
1333.99	18318	1333.99	20942.5
1334.95	18305.5	1334.95	20963.2
1335.91	18327	1335.91	20932.9
1336.87	18348.6	1336.87	20919.4
1337.84	18325.3	1337.84	20911.7
1338.8	18317.3	1338.8	20934.4
1339.76	18277.1	1339.76	20960.1
1340.72	18287.6	1340.72	21045.4
1341.68	18265	1341.68	21088.2
1342.65	18264.6	1342.65	21124.3
1343.61	18214.7	1343.61	21141
1344.57	18179.1	1344.57	21135.8
1345.53	18193.8	1345.53	21132.6
1346.49	18185.5	1346.49	21123.5
1347.45	18165.1	1347.45	21100.1
1348.41	18211.8	1348.41	21097.9
1349.37	18249.8	1349.37	21100.8
1350.33	18208.7	1350.33	21060.9
1351.29	18207.2	1351.29	21037.2
1352.25	18235.2	1352.25	21080.8
1353.21	18229.1	1353.21	21129.1
1354.17	18226.2	1354.17	21183.3
1355.13	18222.2	1355.13	21218.9
1356.09	18251.9	1356.09	21276.3
1357.05	18235.2	1357.05	21313
1358.01	18227.9	1358.01	21286.8
1358.97	18264.1	1358.97	21307.1
1359.93	18291.8	1359.93	21295.9
1360.89	18315.8	1360.89	21274
1361.85	18321.9	1361.85	21315.6
1362.81	18304.7	1362.81	21318.4
1363.76	18294.2	1363.76	21280.9
1364.72	18320	1364.72	21281.5
1365.68	18360.7	1365.68	21325.5
1366.64	18331.7	1366.64	21349.4
1367.6	18344.7	1367.6	21379.9
1368.56	18378.1	1368.56	21384.4
1369.51	18401	1369.51	21419.5
1370.47	18398.5	1370.47	21418.5
1371.43	18397.5	1371.43	21393.1
1372.39	18432.1	1372.39	21395.3
1373.34	18459.1	1373.34	21352.1
1374.3	18440.6	1374.3	21316.5
1375.26	18420.1	1375.26	21336.2
1376.21	18440.3	1376.21	21298
1377.17	18428.8	1377.17	21279
1378.13	18411.3	1378.13	21288.5
1379.08	18441.1	1379.08	21293.1
1380.04	18434.5	1380.04	21293
1380.99	18443.5	1380.99	21272.9
1381.95	18419.6	1381.95	21253.6
1382.91	18401.2	1382.91	21261.7
1383.86	18425.9	1383.86	21244.8
1384.82	18422	1384.82	21224
1385.77	18408.6	1385.77	21183.9
1386.73	18393.7	1386.73	21167.8
1387.68	18377.7	1387.68	21138.6
1388.64	18366.7	1388.64	21114.1
1389.59	18378.3	1389.59	21089.2
1390.55	18378.4	1390.55	21081.9
1391.5	18385.7	1391.5	21093.3
1392.46	18413.8	1392.46	21071.1
1393.41	18417.4	1393.41	21035.7
1394.36	18435	1394.36	21037.9
1395.32	18431.7	1395.32	21055.3
1396.27	18459.9	1396.27	21066.7
1397.23	18494.3	1397.23	21068.1
1398.18	18462.1	1398.18	21048.6
1399.13	18457.5	1399.13	21024.3
1400.09	18473.7	1400.09	21010.8
1401.04	18491	1401.04	20986.2
1401.99	18481.8	1401.99	20956.9
1402.95	18498.6	1402.95	20944.4
1403.9	18509.9	1403.9	20915.6
1404.85	18515	1404.85	20903.7
1405.8	18521.6	1405.8	20877.1
1406.76	18519.2	1406.76	20838.3
1407.71	18551.8	1407.71	20839.5
1408.66	18541.8	1408.66	20838.1
1409.61	18538.4	1409.61	20835
1410.56	18530.4	1410.56	20779
1411.52	18497.8	1411.52	20715.2
1412.47	18543.8	1412.47	20695
1413.42	18550	1413.42	20657.4
1414.37	18512.5	1414.37	20627
1415.32	18493.3	1415.32	20613.2
1416.27	18481.8	1416.27	20639.9
1417.22	18490.5	1417.22	20650.9
1418.17	18497.3	1418.17	20687.7
1419.12	18527.6	1419.12	20718.9
1420.08	18551.5	1420.08	20701.2
1421.03	18575.1	1421.03	20720.8
1421.98	18563.3	1421.98	20722.8
1422.93	18559.8	1422.93	20729.1
1423.88	18560.4	1423.88	20678.5
1424.83	18544.4	1424.83	20676.9
1425.78	18542.6	1425.78	20666.1
1426.72	18491.5	1426.72	20621.7
1427.67	18446.7	1427.67	20622
1428.62	18448.7	1428.62	20616
1429.57	18440.8	1429.57	20611.2
1430.52	18452.7	1430.52	20553
1431.47	18487.8	1431.47	20553
1432.42	18538	1432.42	20533
1433.37	18559	1433.37	20504.2
1434.32	18595.3	1434.32	20475.4
1435.26	18589.8	1435.26	20423
1436.21	18591.3	1436.21	20400.2
1437.16	18577.8	1437.16	20370.5
1438.11	18592.7	1438.11	20421
1439.06	18579.2	1439.06	20460
1440	18597.7	1440	20479.5
1440.95	18581.3	1440.95	20521.9
1441.9	18595.5	1441.9	20488.4
1442.85	18580	1442.85	20491.8
1443.79	18592.3	1443.79	20449.2
1444.74	18613	1444.74	20459.3
1445.69	18602.1	1445.69	20431.4
1446.63	18604.6	1446.63	20389.5
1447.58	18606.1	1447.58	20354.4
1448.53	18583.3	1448.53	20309.4
1449.47	18554.4	1449.47	20281.2
1450.42	18546.8	1450.42	20271.8
1451.36	18537.4	1451.36	20313.1
1452.31	18539	1452.31	20331.3
1453.26	18539.8	1453.26	20346.2
1454.2	18482.3	1454.2	20354.7
1455.15	18473	1455.15	20352.5
1456.09	18441.5	1456.09	20369.1
1457.04	18446.5	1457.04	20361
1457.98	18432.4	1457.98	20352.4
1458.93	18436.7	1458.93	20334.6
1459.87	18458	1459.87	20333.8
1460.82	18488	1460.82	20335
1461.76	18518.2	1461.76	20323.3
1462.71	18524.4	1462.71	20332.9
1463.65	18578.2	1463.65	20333.5
1464.59	18584.2	1464.59	20340.4
1465.54	18623.5	1465.54	20360
1466.48	18629.5	1466.48	20351.3
1467.43	18634.9	1467.43	20359
1468.37	18628.6	1468.37	20352.5
1469.31	18621.8	1469.31	20360.7
1470.26	18576.6	1470.26	20350.7
1471.2	18549.7	1471.2	20314
1472.14	18547	1472.14	20325.9
1473.09	18517.5	1473.09	20362.3
1474.03	18492.8	1474.03	20351
1474.97	18488.2	1474.97	20366.9
1475.91	18523.3	1475.91	20388.9
1476.86	18562.3	1476.86	20333.6
1477.8	18606.7	1477.8	20317.2
1478.74	18615.8	1478.74	20319.1
1479.68	18648.3	1479.68	20327.7
1480.62	18682.4	1480.62	20337.3
1481.57	18698.1	1481.57	20314.2
1482.51	18694.5	1482.51	20328.5
1483.45	18648.1	1483.45	20329.8
1484.39	18672.8	1484.39	20330.6
1485.33	18671.2	1485.33	20406.4
1486.27	18623.2	1486.27	20470.9
1487.21	18628.9	1487.21	20486.6
1488.15	18671.8	1488.15	20525.6
1489.09	18719.5	1489.09	20565.3
1490.03	18736.3	1490.03	20551.9
1490.98	18793.6	1490.98	20589.8
1491.92	18780.4	1491.92	20573.2
1492.86	18834.2	1492.86	20606.4
1493.8	18878.3	1493.8	20551.5
1494.74	18880.2	1494.74	20513.8
1495.67	18838.3	1495.67	20504.5
1496.61	18807.8	1496.61	20476.9
1497.55	18810.4	1497.55	20440.4
1498.49	18763.6	1498.49	20477.5
1499.43	18722.5	1499.43	20471.2
1500.37	18700.9	1500.37	20491.8
1501.31	18688.1	1501.31	20523.8
1502.25	18687.4	1502.25	20563.4
1503.19	18664.2	1503.19	20583.5
1504.13	18687.3	1504.13	20555.8
1505.06	18687.6	1505.06	20519.1
1506	18722.6	1506	20522.1
1506.94	18770.2	1506.94	20476.5
1507.88	18755	1507.88	20472.3
1508.82	18754.3	1508.82	20461.9
1509.75	18749.5	1509.75	20440.6
1510.69	18774.9	1510.69	20477.9
1511.63	18783.8	1511.63	20492.1
1512.57	18810.5	1512.57	20540.4
1513.5	18783.6	1513.5	20615
1514.44	18801	1514.44	20662
1515.38	18779.9	1515.38	20682.3
1516.31	18759.9	1516.31	20690.1
1517.25	18773.1	1517.25	20678
1518.19	18750.7	1518.19	20696.6
1519.12	18762.6	1519.12	20704.5
1520.06	18785.2	1520.06	20716.3
1521	18778.8	1521	20722.5
1521.93	18809.1	1521.93	20714.1
1522.87	18816.6	1522.87	20725.5
1523.8	18822.9	1523.8	20758.2
1524.74	18814.3	1524.74	20751.3
1525.67	18856.6	1525.67	20795
1526.61	18833.8	1526.61	20787
1527.54	18871.3	1527.54	20771.2
1528.48	18850.7	1528.48	20725
1529.41	18877.4	1529.41	20702.4
1530.35	18870.6	1530.35	20681.6
1531.28	18854.5	1531.28	20674.1
1532.22	18839.1	1532.22	20667.4
1533.15	18857.7	1533.15	20699.3
1534.09	18906.5	1534.09	20699
1535.02	18901.1	1535.02	20710.7
1535.95	18913	1535.95	20712.8
1536.89	18899.1	1536.89	20737.8
1537.82	18899.9	1537.82	20716.3
1538.76	18904.2	1538.76	20711.2
1539.69	18872.9	1539.69	20689.9
1540.62	18850.3	1540.62	20666
1541.56	18823	1541.56	20660.6
1542.49	18800.3	1542.49	20635.8
1543.42	18749.7	1543.42	20609.9
1544.35	18718.3	1544.35	20626.2
1545.29	18686.5	1545.29	20662.4
1546.22	18710.3	1546.22	20735.4
1547.15	18721.9	1547.15	20777
1548.08	18694.5	1548.08	20779.2
1549.02	18745.3	1549.02	20799
1549.95	18765.8	1549.95	20835.5
1550.88	18755	1550.88	20802.2
1551.81	18751.4	1551.81	20775
1552.74	18755	1552.74	20773.3
1553.67	18730.9	1553.67	20748.5
1554.61	18735.8	1554.61	20752.7
1555.54	18741.6	1555.54	20743.3
1556.47	18756.1	1556.47	20726.1
1557.4	18761.6	1557.4	20764.7
1558.33	18779.6	1558.33	20815.9
1559.26	18778.2	1559.26	20874.7
1560.19	18780.1	1560.19	20866.2
1561.12	18760.7	1561.12	20817
1562.05	18787.8	1562.05	20821.9
1562.98	18782.3	1562.98	20799.5
1563.91	18758.7	1563.91	20783.3
1564.84	18774.4	1564.84	20781
1565.77	18773.8	1565.77	20798.7
1566.7	18743	1566.7	20782.4
1567.63	18725.2	1567.63	20789.7
1568.56	18764.6	1568.56	20815.7
1569.49	18771.8	1569.49	20824.4
1570.42	18785	1570.42	20884.8
1571.35	18785.3	1571.35	20910.2
1572.28	18769.4	1572.28	20910.9
1573.2	18749.8	1573.2	20853.9
1574.13	18755.7	1574.13	20824.2
1575.06	18761.7	1575.06	20812.4
1575.99	18774.2	1575.99	20812.2
1576.92	18787.5	1576.92	20828.8
1577.85	18839.7	1577.85	20843.7
1578.77	18866.6	1578.77	20837
1579.7	18855.1	1579.7	20882.9
1580.63	18875.5	1580.63	20897.1
1581.56	18873.9	1581.56	20951.8
1582.48	18867.5	1582.48	20980.2
1583.41	18892	1583.41	21027.7
1584.34	18868	1584.34	21002.6
1585.26	18865.1	1585.26	20985.5
1586.19	18863.2	1586.19	20980.7
1587.12	18890.8	1587.12	20989.9
1588.04	18900.3	1588.04	20990.5
1588.97	18922.1	1588.97	20970.8
1589.9	18958.6	1589.9	20918.9
1590.82	19005.2	1590.82	20901
1591.75	18984.3	1591.75	20895
1592.67	18956.9	1592.67	20938.1
1593.6	18965.3	1593.6	20921.1
1594.53	18949.7	1594.53	20960.3
1595.45	18952.9	1595.45	20968.3
1596.38	18964.8	1596.38	20971.4
1597.3	18935.5	1597.3	20951.6
1598.23	18927.7	1598.23	20998.2
1599.15	18922.8	1599.15	21022.5
1600.08	18922.1	1600.08	21037.6
1601	18936	1601	21023.9
1601.93	18934.7	1601.93	21002.3
1602.85	18982.5	1602.85	20992.4
1603.78	18993.2	1603.78	20968.4
1604.7	18985.1	1604.7	20952.4
1605.62	19025.9	1605.62	20966.9
1606.55	19056.8	1606.55	20958.4
1607.47	19093	1607.47	20969.3
1608.39	19060.8	1608.39	20942.6
1609.32	19094.8	1609.32	20939
1610.24	19081.3	1610.24	20983.9
1611.16	19069.8	1611.16	20988.6
1612.09	19038.1	1612.09	20968.9
1613.01	19023.9	1613.01	20963.5
1613.93	19012.2	1613.93	20940.2
1614.86	19022.3	1614.86	20909.2
1615.78	19041	1615.78	20885.7
1616.7	19062	1616.7	20815.1
1617.62	19056.4	1617.62	20795.2
1618.55	19105.4	1618.55	20808.4
1619.47	19123.3	1619.47	20821.1
1620.39	19121.5	1620.39	20829.9
1621.31	19115.9	1621.31	20827.5
1622.23	19168.4	1622.23	20839.9
1623.16	19143.4	1623.16	20838.5
1624.08	19150.2	1624.08	20796.6
1625	19161.3	1625	20785.5
1625.92	19165.1	1625.92	20760
1626.84	19179.4	1626.84	20722.6
1627.76	19172.4	1627.76	20671.1
1628.68	19152.5	1628.68	20678.6
1629.6	19168.9	1629.6	20679.4
1630.52	19134.8	1630.52	20712.5
1631.44	19137.6	1631.44	20730.4
1632.36	19105.4	1632.36	20736.9
1633.28	19060.2	1633.28	20732.7
1634.2	19088.8	1634.2	20709.3
1635.12	19097.5	1635.12	20625.6
1636.04	19071.2	1636.04	20567.6
1636.96	19111.8	1636.96	20516
1637.88	19118.6	1637.88	20485.6
1638.8	19094.5	1638.8	20428.9
1639.72	19113.2	1639.72	20425
1640.64	19087.9	1640.64	20403.7
1641.56	19079.6	1641.56	20388.2
1642.48	19103	1642.48	20365.9
1643.4	19079.7	1643.4	20354.5
1644.32	19076.8	1644.32	20366.9
1645.23	19105.2	1645.23	20373.1
1646.15	19119.7	1646.15	20391.7
1647.07	19177	1647.07	20384.7
1647.99	19164.3	1647.99	20381
1648.91	19138.9	1648.91	20386.8
1649.82	19133.1	1649.82	20389.6
1650.74	19120.4	1650.74	20399.2
1651.66	19099.7	1651.66	20415.9
1652.58	19117	1652.58	20411.5
1653.49	19103.4	1653.49	20381.9
1654.41	19094.1	1654.41	20356.2
1655.33	19107.9	1655.33	20336.8
1656.24	19088.1	1656.24	20345.1
1657.16	19077.1	1657.16	20361.8
1658.08	19081.1	1658.08	20345.6
1658.99	19099.7	1658.99	20308.2
1659.91	19107.4	1659.91	20268.2
1660.83	19078.6	1660.83	20262.3
1661.74	19077.9	1661.74	20199.9
1662.66	19074.3	1662.66	20169.5
1663.57	19084	1663.57	20156.4
1664.49	19086.1	1664.49	20143
1665.41	19083.8	1665.41	20081.6
1666.32	19096.9	1666.32	20092.1
1667.24	19049.3	1667.24	20073.4
1668.15	19032.1	1668.15	20076.8
1669.07	19006.3	1669.07	20072.6
1669.98	18976.9	1669.98	20090.7
1670.9	18957	1670.9	20079.7
1671.81	18981.9	1671.81	20062.3
1672.73	18972.4	1672.73	20055.8
1673.64	19005	1673.64	20072.3
1674.55	19032.7	1674.55	20051.7
1675.47	19064.6	1675.47	20041.1
1676.38	19057.7	1676.38	20052.4
1677.3	19095.7	1677.3	20028.1
1678.21	19075.3	1678.21	20035.8
1679.12	19088.2	1679.12	20021.3
1680.04	19061	1680.04	20012.9
1680.95	19079.3	1680.95	19998.5
1681.86	19070	1681.86	19958.7
1682.78	19065.5	1682.78	19968.7
1683.69	19051.1	1683.69	19981.9
1684.6	19038.2	1684.6	19977.4
1685.52	19055	1685.52	19986.3
1686.43	19048.3	1686.43	19971.5
1687.34	19064.2	1687.34	19960.9
1688.25	19036.7	1688.25	19994.1
1689.16	19041.9	1689.16	20019.5
1690.08	19077.4	1690.08	20008
1690.99	19059.5	1690.99	20033.6
1691.9	19067.4	1691.9	20031.1
1692.81	19053.4	1692.81	20029.3
1693.72	19063.8	1693.72	20006.3
1694.64	19076	1694.64	20000.8
1695.55	19084.1	1695.55	19996.9
1696.46	19053.3	1696.46	19997.5
1697.37	19049.6	1697.37	19974.4
1698.28	19088.4	1698.28	19977.7
1699.19	19058.7	1699.19	19951.3
1700.1	19073.6	1700.1	19948.5
1701.01	19046.6	1701.01	19981.7
1701.92	19105.9	1701.92	19968.6
1702.83	19093.9	1702.83	19944.1
1703.74	19061.2	1703.74	19970.3
1704.65	19048.4	1704.65	19985.7
1705.56	19053.6	1705.56	19988
1706.47	19050.2	1706.47	19999.3
1707.38	19069.4	1707.38	19977.1
1708.29	19082.1	1708.29	19951.1
1709.2	19068	1709.2	19896.9
1710.11	19095.1	1710.11	19919.2
1711.02	19115.1	1711.02	19954.1
1711.93	19133.4	1711.93	19979.8
1712.84	19127.4	1712.84	19983.1
1713.75	19154	1713.75	20038.9
1714.65	19173.9	1714.65	20089.1
1715.56	19149.2	1715.56	20091.4
1716.47	19127.7	1716.47	20129.8
1717.38	19174.1	1717.38	20154.1
1718.29	19187.3	1718.29	20149.7
1719.2	19194.2	1719.2	20161
1720.1	19229.4	1720.1	20147.6
1721.01	19205.7	1721.01	20154.6
1721.92	19160.4	1721.92	20149.2
1722.83	19172.5	1722.83	20193.3
1723.73	19165.4	1723.73	20200.2
1724.64	19198.3	1724.64	20176.5
1725.55	19194.9	1725.55	20152.2
1726.45	19196.4	1726.45	20181.4
1727.36	19177	1727.36	20169.6
1728.27	19181.2	1728.27	20143.2
1729.17	19188.6	1729.17	20165.9
1730.08	19195.4	1730.08	20174.2
1730.99	19197.1	1730.99	20171.5
1731.89	19186.2	1731.89	20192.7
1732.8	19179.7	1732.8	20220.2
1733.7	19147.2	1733.7	20238
1734.61	19134.1	1734.61	20246.6
1735.52	19151.7	1735.52	20240.7
1736.42	19169.6	1736.42	20205.5
1737.33	19204.5	1737.33	20137.6
1738.23	19207.3	1738.23	20128.7
1739.14	19195.8	1739.14	20098
1740.04	19236.8	1740.04	20055.8
1740.95	19254.3	1740.95	20043.8
1741.85	19273.3	1741.85	20039.5
1742.76	19255.6	1742.76	20042.5
1743.66	19241.6	1743.66	20056.7
1744.57	19201.7	1744.57	20094.3
1745.47	19225.5	1745.47	20133
1746.37	19187.5	1746.37	20164.5
1747.28	19185.6	1747.28	20192.6
1748.18	19186.5	1748.18	20225.9
1749.09	19187.3	1749.09	20233.4
1749.99	19185.4	1749.99	20199.1
1750.89	19200.6	1750.89	20218.9
1751.8	19235.3	1751.8	20160.4
1752.7	19256.3	1752.7	20141.7
1753.6	19261.2	1753.6	20150.4
1754.51	19272.5	1754.51	20141.6
1755.41	19241.6	1755.41	20174.9
1756.31	19201.1	1756.31	20182.6
1757.21	19202.7	1757.21	20213.5
1758.12	19240.4	1758.12	20224.8
1759.02	19233.6	1759.02	20247.3
1759.92	19258.4	1759.92	20269.3
1760.82	19229.1	1760.82	20311.1
1761.72	19204.2	1761.72	20323.6
1762.63	19211.4	1762.63	20345.1
1763.53	19228.7	1763.53	20354
1764.43	19241.2	1764.43	20322.7
1765.33	19267.9	1765.33	20335.2
1766.23	19282.8	1766.23	20333.8
1767.13	19258.8	1767.13	20332.4
1768.03	19241.1	1768.03	20315.8
1768.94	19225.2	1768.94	20283.8
1769.84	19233.5	1769.84	20240.7
1770.74	19262.2	1770.74	20216.7
1771.64	19242.2	1771.64	20187.2
1772.54	19227.7	1772.54	20164.3
1773.44	19206.6	1773.44	20180.5
1774.34	19163.5	1774.34	20184.5
1775.24	19135.4	1775.24	20195.4
1776.14	19112.5	1776.14	20198.6
1777.04	19118.6	1777.04	20201.1
1777.94	19133.6	1777.94	20212.8
1778.84	19103.4	1778.84	20211.4
1779.74	19108.8	1779.74	20227.8
1780.64	19143.8	1780.64	20215.2
1781.53	19138.1	1781.53	20231.4
1782.43	19137	1782.43	20188.3
1783.33	19152.7	1783.33	20169.9
1784.23	19152.4	1784.23	20136
1785.13	19156.5	1785.13	20114.1
1786.03	19152.3	1786.03	20144.4
1786.93	19118.1	1786.93	20155.2
1787.82	19076.4	1787.82	20104.2
1788.72	19062.7	1788.72	20156.8
1789.62	19073.5	1789.62	20165.4
1790.52	19068.5	1790.52	20182.2
1791.42	19089.2	1791.42	20188.4
1792.31	19123.8	1792.31	20201.2
1793.21	19152.7	1793.21	20208.8
1794.11	19163.3	1794.11	20229.3
1795.01	19226.8	1795.01	20204.3
1795.9	19262.9	1795.9	20185.7
1796.8	19266.5	1796.8	20185.9
1797.7	19244.5	1797.7	20214.9
1798.59	19243.6	1798.59	20230.7
1799.49	19235.7	1799.49	20217.6
1800.39	19186.3	1800.39	20156.7
1801.28	19175.7	1801.28	20206.1
1802.18	19169.5	1802.18	20216.2
1803.08	19127.9	1803.08	20253.3
1803.97	19091.3	1803.97	20283.6
1804.87	19071.2	1804.87	20291.4
1805.76	19049.9	1805.76	20300
1806.66	19041.7	1806.66	20332.3
1807.55	19041.2	1807.55	20332.6
1808.45	19026.4	1808.45	20335.7
1809.34	19015.4	1809.34	20323
1810.24	18972	1810.24	20313.1
1811.14	18982.9	1811.14	20309.3
1812.03	18995.9	1812.03	20283.9
1812.92	19022.9	1812.92	20219.2
1813.82	19028.2	1813.82	20216.8
1814.71	19017.7	1814.71	20209.8
1815.61	19012.7	1815.61	20252.1
1816.5	19016.8	1816.5	20259.3
1817.4	19049	1817.4	20252.2
1818.29	19056.1	1818.29	20257.7
1819.18	19058.5	1819.18	20259.8
1820.08	19067	1820.08	20262.7
1820.97	19111	1820.97	20269.3
1821.86	19116.2	1821.86	20234.9
1822.76	19100.6	1822.76	20244
1823.65	19115.9	1823.65	20299.1
1824.54	19173	1824.54	20288.9
1825.44	19185	1825.44	20280.6
1826.33	19165.5	1826.33	20303.2
1827.22	19130	1827.22	20342.7
1828.12	19129.6	1828.12	20387.2
1829.01	19125.5	1829.01	20372.9
1829.9	19141	1829.9	20372.5
1830.79	19169.2	1830.79	20348.6
1831.68	19168.6	1831.68	20356.5
1832.58	19174.3	1832.58	20354.8
1833.47	19199.5	1833.47	20352.6
1834.36	19204.9	1834.36	20337.6
1835.25	19195.7	1835.25	20383.9
1836.14	19204.4	1836.14	20416.9
1837.03	19208.7	1837.03	20425.6
1837.93	19175.2	1837.93	20476
1838.82	19166.5	1838.82	20461.3
1839.71	19107.5	1839.71	20476.9
1840.6	19124.9	1840.6	20471.4
1841.49	19092.6	1841.49	20483
1842.38	19107.5	1842.38	20493.1
1843.27	19148.8	1843.27	20463.5
1844.16	19141.5	1844.16	20476.1
1845.05	19160.2	1845.05	20447.7
1845.94	19171.6	1845.94	20467.2
1846.83	19191.4	1846.83	20502.8
1847.72	19176.3	1847.72	20529.6
1848.61	19180.2	1848.61	20536.4
1849.5	19152.4	1849.5	20560.5
1850.39	19160.6	1850.39	20611.4
1851.28	19163.7	1851.28	20542.3
1852.17	19190.2	1852.17	20566.6
1853.06	19241	1853.06	20617.8
1853.95	19227.6	1853.95	20644.6
1854.83	19284.4	1854.83	20638.1
1855.72	19309.4	1855.72	20582.5
1856.61	19280.7	1856.61	20593.4
1857.5	19282.2	1857.5	20574.6
1858.39	19243.1	1858.39	20568.5
1859.28	19209.4	1859.28	20533.7
1860.16	19161	1860.16	20497.9
1861.05	19132.5	1861.05	20474
1861.94	19148.2	1861.94	20492.6
1862.83	19156.9	1862.83	20492.1
1863.72	19159.5	1863.72	20484.5
1864.6	19182.2	1864.6	20568.6
1865.49	19198.7	1865.49	20581.3
1866.38	19200.4	1866.38	20586.5
1867.26	19196.3	1867.26	20592.8
1868.15	19192.4	1868.15	20603.9
1869.04	19198.7	1869.04	20630.8
1869.92	19188	1869.92	20622.1
1870.81	19171.4	1870.81	20591.2
1871.7	19147.7	1871.7	20567.3
1872.58	19129.7	1872.58	20557
1873.47	19126.4	1873.47	20524.4
1874.36	19175	1874.36	20521.7
1875.24	19168.6	1875.24	20495
1876.13	19148.4	1876.13	20510.8
1877.01	19146.3	1877.01	20482.1
1877.9	19127	1877.9	20446.5
1878.78	19109.3	1878.78	20457.6
1879.67	19101.5	1879.67	20452.8
1880.55	19131.8	1880.55	20473.9
1881.44	19136.1	1881.44	20470.9
1882.32	19111.3	1882.32	20521.8
1883.21	19104.4	1883.21	20553.7
1884.09	19100.9	1884.09	20605.4
1884.98	19125.2	1884.98	20643.7
1885.86	19163.5	1885.86	20656.5
1886.75	19206.5	1886.75	20645.6
1887.63	19195.9	1887.63	20657.3
1888.52	19175.7	1888.52	20636.2
1889.4	19186.3	1889.4	20605.9
1890.28	19181.5	1890.28	20577.2
1891.17	19225.4	1891.17	20545.7
1892.05	19202.8	1892.05	20509.1
1892.93	19192.5	1892.93	20474.3
1893.82	19167.5	1893.82	20439.5
1894.7	19109.5	1894.7	20463.1
1895.58	19109.1	1895.58	20490.6
1896.47	19112.8	1896.47	20516.9
1897.35	19108.7	1897.35	20532.5
1898.23	19114.1	1898.23	20531.6
1899.11	19095.1	1899.11	20548.4
1900	19083.5	1900	20591.2
1900.88	19049.9	1900.88	20604.1
1901.76	19086.7	1901.76	20622.8
1902.64	19110.9	1902.64	20624.9
1903.53	19120.8	1903.53	20637.9
1904.41	19110.1	1904.41	20653.7
1905.29	19099.3	1905.29	20611.1
1906.17	19079.2	1906.17	20599.2
1907.05	19054.9	1907.05	20615.8
1907.93	19081.1	1907.93	20646.3
1908.81	19099.4	1908.81	20622.1
1909.7	19068.5	1909.7	20607.5
1910.58	19104.8	1910.58	20614.9
1911.46	19075.7	1911.46	20622.1
1912.34	19068.4	1912.34	20614.4
1913.22	19050.8	1913.22	20612.1
1914.1	19097.4	1914.1	20629.3
1914.98	19111.9	1914.98	20638
1915.86	19129.5	1915.86	20643
1916.74	19143.1	1916.74	20672.1
1917.62	19113.2	1917.62	20648.8
1918.5	19092.4	1918.5	20657.3
1919.38	19101.3	1919.38	20656.2
1920.26	19112.6	1920.26	20688.7
1921.14	19107.5	1921.14	20640.9
1922.02	19071.7	1922.02	20634.6
1922.9	19072.3	1922.9	20624.9
1923.78	19014.5	1923.78	20603
1924.66	19013.4	1924.66	20580.2
1925.53	18996	1925.53	20594.7
1926.41	18997.7	1926.41	20615.4
1927.29	19010.3	1927.29	20610.8
1928.17	18998.4	1928.17	20639
1929.05	18990.2	1929.05	20668.5
1929.93	18980.1	1929.93	20701
1930.8	18948.6	1930.8	20729
1931.68	18938.1	1931.68	20748.8
1932.56	18959.3	1932.56	20782.8
1933.44	18947.5	1933.44	20760.6
1934.32	18944.7	1934.32	20778.4
1935.19	18934.3	1935.19	20753.3
1936.07	18966.1	1936.07	20751.8
1936.95	19022.1	1936.95	20768.5
1937.83	19007.8	1937.83	20740.5
1938.7	19015.3	1938.7	20715.1
1939.58	19029.2	1939.58	20703.6
1940.46	19023.5	1940.46	20687.2
1941.33	19038.1	1941.33	20678.5
1942.21	19045.5	1942.21	20698.8
1943.09	19028.7	1943.09	20678.5
1943.96	18991.4	1943.96	20677.9
1944.84	18965.8	1944.84	20692
1945.71	18940.7	1945.71	20669.9
1946.59	18919.1	1946.59	20700.5
1947.47	18929.4	1947.47	20707
1948.34	18969.1	1948.34	20754.8
1949.22	19003.6	1949.22	20771.5
1950.09	19014.1	1950.09	20726.2
1950.97	19052.6	1950.97	20758.9
1951.84	19057.6	1951.84	20790.9
1952.72	19078.9	1952.72	20800.9
1953.59	19114.5	1953.59	20820.2
1954.47	19136.1	1954.47	20852.6
1955.34	19117.7	1955.34	20861.4
1956.22	19077.1	1956.22	20872.7
1957.09	19055.1	1957.09	20901.5
1957.97	19060.2	1957.97	20874
1958.84	19040.7	1958.84	20913.8
1959.71	19032.3	1959.71	20895.7
1960.59	19020.4	1960.59	20892.5
1961.46	19043.7	1961.46	20842.4
1962.33	19053.7	1962.33	20827.4
1963.21	19030.3	1963.21	20840.4
1964.08	19018.1	1964.08	20875.7
1964.96	19018.6	1964.96	20897.5
1965.83	19040.8	1965.83	20927.1
1966.7	19028.1	1966.7	20974.6
1967.57	19028.6	1967.57	21002.2
1968.45	19046.4	1968.45	20996.3
1969.32	19047.6	1969.32	21033.6
1970.19	19063.8	1970.19	21010.8
1971.06	19083.2	1971.06	21043.3
1971.94	19105.1	1971.94	21026.1
1972.81	19123.9	1972.81	21040.7
1973.68	19117.6	1973.68	21016
1974.55	19086.6	1974.55	20989.6
1975.43	19037	1975.43	20939.4
1976.3	19042.2	1976.3	20931.3
1977.17	18997	1977.17	20919.6
1978.04	18986.8	1978.04	20939
1978.91	18956.4	1978.91	20916.4
1979.78	18964	1979.78	20935.1
1980.65	18994.7	1980.65	20907.6
1981.52	18985.3	1981.52	20953.4
1982.4	18993.7	1982.4	20975.5
1983.27	19000.6	1983.27	21009
1984.14	19012.5	1984.14	21027.8
1985.01	19022.8	1985.01	21105.6
1985.88	18974.4	1985.88	21097.2
1986.75	18960.4	1986.75	21101.2
1987.62	18935.5	1987.62	21066.8
1988.49	18913.9	1988.49	21060.7
1989.36	18892.1	1989.36	21112.2
1990.23	18922.5	1990.23	21106.4
1991.1	18916.4	1991.1	21062.4
1991.97	18964.5	1991.97	21052.2
1992.84	18979.7	1992.84	21022
1993.71	18969	1993.71	21003.1
1994.58	18992.3	1994.58	20973.1
1995.44	19018.7	1995.44	20962.8
1996.31	19056.5	1996.31	20966.6
1997.18	19031.9	1997.18	21005.9
1998.05	18995.2	1998.05	20985
1998.92	18997.8	1998.92	21014.1
1999.79	18970.2	1999.79	21009.6
2000.66	18966.7	2000.66	21023.4
2001.52	18965.7	2001.52	21020.1
2002.39	18997.8	2002.39	21013.8
2003.26	18991.9	2003.26	21018.7
2004.13	18987.6	2004.13	21017.2
2005	18942.9	2005	21033
2005.86	18937.3	2005.86	21018.7
2006.73	18937.2	2006.73	21041.2
2007.6	18925.4	2007.6	21048.3
2008.47	18912.4	2008.47	21026.2
2009.33	18851.3	2009.33	20996.7
2010.2	18852.3	2010.2	20984.7
2011.07	18850.8	2011.07	20977.9
2011.93	18835.2	2011.93	20973.6
2012.8	18849.5	2012.8	20933.2
2013.67	18863.4	2013.67	20932.2
2014.53	18883.6	2014.53	20978.1
2015.4	18855.4	2015.4	20999.9
2016.26	18844.9	2016.26	21015.9
2017.13	18838	2017.13	21038.2
2018	18833.1	2018	21038.5
2018.86	18816.3	2018.86	21017.9
2019.73	18826.4	2019.73	20963.3
2020.59	18828.8	2020.59	20930.7
2021.46	18801.1	2021.46	20902.2
2022.32	18817.1	2022.32	20898.2
2023.19	18784.2	2023.19	20878.5
2024.05	18746.7	2024.05	20916.7
2024.92	18707.4	2024.92	20923.9
2025.78	18697.4	2025.78	20933.9
2026.65	18666.6	2026.65	20906.9
2027.51	18643.6	2027.51	20918.4
2028.38	18650.5	2028.38	20929.8
2029.24	18654.2	2029.24	20932.9
2030.11	18673.9	2030.11	20942.9
2030.97	18706.6	2030.97	20947
2031.83	18727.4	2031.83	20918.4
2032.7	18719.3	2032.7	20978.8
2033.56	18697.5	2033.56	20973.8
2034.43	18710.7	2034.43	20997.7
2035.29	18656.6	2035.29	20992.6
2036.15	18640.1	2036.15	21015.8
2037.02	18620.4	2037.02	20998.7
2037.88	18636.3	2037.88	20962.9
2038.74	18651.6	2038.74	20974.9
2039.6	18678.1	2039.6	21007.7
2040.47	18691.3	2040.47	21034.6
2041.33	18719.6	2041.33	21063.9
2042.19	18738.1	2042.19	21076.4
2043.05	18734.8	2043.05	21091.6
2043.92	18726.3	2043.92	21064.3
2044.78	18729.6	2044.78	21093.1
2045.64	18720.6	2045.64	21032.9
2046.5	18703.7	2046.5	21011.9
2047.36	18661.6	2047.36	20960.5
2048.23	18647.2	2048.23	20967.7
2049.09	18625.8	2049.09	20919.2
2049.95	18624.4	2049.95	20903.8
2050.81	18602.2	2050.81	20917.8
2051.67	18616.3	2051.67	20894.8
2052.53	18589.1	2052.53	20910.2
2053.39	18611.8	2053.39	20915.5
2054.25	18617.6	2054.25	20942.7
2055.11	18621.8	2055.11	20992
2055.98	18658.6	2055.98	20994.8
2056.84	18711.1	2056.84	21033
2057.7	18704.2	2057.7	21051.1
2058.56	18679.3	2058.56	21056.2
2059.42	18659.3	2059.42	21054.6
2060.28	18617.9	2060.28	21052.9
2061.14	18601.9	2061.14	20987.2
2062	18589.2	2062	20982.3
2062.86	18556.2	2062.86	20991
2063.71	18560.9	2063.71	20969.5
2064.57	18563.3	2064.57	21013.6
2065.43	18569.7	2065.43	21040
2066.29	18560.9	2066.29	21072.7
2067.15	18574.3	2067.15	21048.4
2068.01	18593.6	2068.01	21032.8
2068.87	18601.1	2068.87	21020.9
2069.73	18544.4	2069.73	21018.2
2070.59	18529	2070.59	20970.4
2071.44	18515.6	2071.44	20975.3
2072.3	18489.3	2072.3	20970
2073.16	18485.5	2073.16	20964.9
2074.02	18476.1	2074.02	21004.6
2074.88	18468.6	2074.88	21059
2075.73	18457.7	2075.73	21112.2
2076.59	18471.3	2076.59	21165.7
2077.45	18438.2	2077.45	21193.9
2078.31	18468.1	2078.31	21204.2
2079.16	18477.8	2079.16	21175.7
2080.02	18503.8	2080.02	21185.4
2080.88	18524.4	2080.88	21188.9
2081.74	18530.5	2081.74	21188.5
2082.59	18553.6	2082.59	21160.9
2083.45	18540.1	2083.45	21155.9
2084.31	18555.8	2084.31	21134.6
2085.16	18550.3	2085.16	21133.7
2086.02	18525.7	2086.02	21133.9
2086.88	18521.9	2086.88	21150.3
2087.73	18478.7	2087.73	21151.7
2088.59	18496	2088.59	21128.9
2089.44	18468.5	2089.44	21115.2
2090.3	18454.8	2090.3	21149.4
2091.15	18421.5	2091.15	21128.8
2092.01	18440.8	2092.01	21141.8
2092.87	18453.1	2092.87	21154.1
2093.72	18463.9	2093.72	21137.1
2094.58	18476.8	2094.58	21139.8
2095.43	18471.5	2095.43	21124.9
2096.29	18502.7	2096.29	21182.8
2097.14	18494.6	2097.14	21180.3
2098	18478.4	2098	21195.5
2098.85	18492.1	2098.85	21215.1
2099.7	18465.1	2099.7	21205.2
2100.56	18508.9	2100.56	21213.6
2101.41	18476.3	2101.41	21202.1
2102.27	18429.6	2102.27	21237.7
2103.12	18408.4	2103.12	21216.5
2103.97	18434.1	2103.97	21203.6
2104.83	18455.9	2104.83	21196.7
2105.68	18490.2	2105.68	21177.4
2106.54	18503.5	2106.54	21197.9
2107.39	18463.8	2107.39	21201.4
2108.24	18464.1	2108.24	21256.9
2109.1	18434.7	2109.1	21247.9
2109.95	18410.9	2109.95	21271.3
2110.8	18360.1	2110.8	21294.1
2111.65	18350.3	2111.65	21293.7
2112.51	18344.4	2112.51	21330
2113.36	18285.3	2113.36	21336.7
2114.21	18266.7	2114.21	21350
2115.06	18272.4	2115.06	21368.4
2115.92	18322.9	2115.92	21353.6
2116.77	18343.9	2116.77	21340.5
2117.62	18358.4	2117.62	21339.2
2118.47	18340.1	2118.47	21332.6
2119.32	18308	2119.32	21324.6
2120.18	18339	2120.18	21325.4
2121.03	18333.1	2121.03	21323.6
2121.88	18320.7	2121.88	21320.3
2122.73	18298.5	2122.73	21330.7
2123.58	18349.8	2123.58	21272.6
2124.43	18330.8	2124.43	21297.6
2125.28	18352.7	2125.28	21262.4
2126.13	18348.9	2126.13	21276.2
2126.98	18339.3	2126.98	21298.6
2127.83	18379.3	2127.83	21303.7
2128.68	18354.1	2128.68	21273.7
2129.53	18334.7	2129.53	21279.7
2130.38	18343.4	2130.38	21245.2
2131.23	18331.6	2131.23	21249.6
2132.08	18320.1	2132.08	21210.3
2132.93	18308.8	2132.93	21225.6
2133.78	18280.9	2133.78	21222.4
2134.63	18261.2	2134.63	21219.5
2135.48	18253.3	2135.48	21187.7
2136.33	18237.8	2136.33	21218.1
2137.18	18236.6	2137.18	21183
2138.03	18197.9	2138.03	21243.4
2138.88	18165.8	2138.88	21267.1
2139.73	18167.4	2139.73	21311.2
2140.58	18127.6	2140.58	21297.5
2141.43	18107.9	2141.43	21335.1
2142.27	18116.8	2142.27	21313.4
2143.12	18075.6	2143.12	21307.6
2143.97	18075.5	2143.97	21283.5
2144.82	18098.2	2144.82	21263.7
2145.67	18072.3	2145.67	21259.6
2146.52	18093.9	2146.52	21263.7
2147.36	18105.5	2147.36	21234.3
2148.21	18143	2148.21	21230.5
2149.06	18137.3	2149.06	21222.7
2149.91	18167.4	2149.91	21251.8
2150.75	18186	2150.75	21257.7
2151.6	18193.8	2151.6	21279.4
2152.45	18178.3	2152.45	21286.7
2153.29	18146.3	2153.29	21291.9
2154.14	18119.1	2154.14	21288.5
2154.99	18105.1	2154.99	21263.8
2155.83	18112.1	2155.83	21224
2156.68	18101.2	2156.68	21174.1
2157.53	18060.6	2157.53	21198.4
2158.37	18055.2	2158.37	21206.4
2159.22	18019.1	2159.22	21178.2
2160.07	17994.5	2160.07	21185.4
2160.91	17985.2	2160.91	21183.2
2161.76	18014.3	2161.76	21161
2162.6	18018.5	2162.6	21156.1
2163.45	17993.8	2163.45	21149.2
2164.29	17993.7	2164.29	21155.2
2165.14	17975.8	2165.14	21151
2165.98	17964.1	2165.98	21181.3
2166.83	17984.3	2166.83	21145.6
2167.67	18008.5	2167.67	21161.3
2168.52	18015.2	2168.52	21206.2
2169.36	17999.4	2169.36	21222.3
2170.21	18008.3	2170.21	21250.4
2171.05	18011	2171.05	21278.6
2171.9	17996.1	2171.9	21271.8
2172.74	18006.6	2172.74	21271.8
2173.59	18008.8	2173.59	21244.4
2174.43	17957.3	2174.43	21245
2175.27	17931.6	2175.27	21211
2176.12	17918.9	2176.12	21232.8
2176.96	17862.6	2176.96	21237.4
2177.8	17822.5	2177.8	21271.2
2178.65	17842	2178.65	21299.5
2179.49	17861.6	2179.49	21334.6
2180.33	17862.8	2180.33	21349.2
2181.18	17883.5	2181.18	21305.3
2182.02	17909.3	2182.02	21331.4
2182.86	17909	2182.86	21364.7
2183.71	17919.9	2183.71	21342.2
2184.55	17946.6	2184.55	21314.9
2185.39	17972.9	2185.39	21271.7
2186.23	17977	2186.23	21269.7
2187.08	17984	2187.08	21259.2
2187.92	17973.6	2187.92	21303
2188.76	17949.3	2188.76	21290.4
2189.6	17962.7	2189.6	21289
2190.44	18016.2	2190.44	21335
2191.28	17996	2191.28	21351.2
2192.13	17980	2192.13	21319.6
2192.97	17976.4	2192.97	21315.8
2193.81	17959.7	2193.81	21351.5
2194.65	17925.1	2194.65	21383.2
2195.49	17946.3	2195.49	21384.5
2196.33	17900.7	2196.33	21318.9
2197.17	17886.5	2197.17	21337.4
2198.01	17865.4	2198.01	21359.3
2198.85	17797.7	2198.85	21370.1
2199.7	17769	2199.7	21360.1
2200.54	17774.3	2200.54	21318
2201.38	17797.2	2201.38	21314.2
2202.22	17791.2	2202.22	21349.8
2203.06	17786	2203.06	21367.9
2203.9	17798	2203.9	21337.5
2204.74	17841	2204.74	21381.5
2205.58	17854.4	2205.58	21395.5
2206.41	17876.6	2206.41	21402.4
2207.25	17917.4	2207.25	21399.7
2208.09	17899.1	2208.09	21383.1
2208.93	17927.5	2208.93	21419.5
2209.77	17888.4	2209.77	21415.2
2210.61	17853.6	2210.61	21436.9
2211.45	17850.3	2211.45	21443.8
2212.29	17848.4	2212.29	21427.7
2213.13	17850.9	2213.13	21410
2213.97	17795.9	2213.97	21418.7
2214.8	17817.9	2214.8	21447
2215.64	17806.6	2215.64	21439.6
2216.48	17819.5	2216.48	21465.8
2217.32	17797.1	2217.32	21493.7
2218.16	17797.5	2218.16	21484.4
2218.99	17765.7	2218.99	21508.1
2219.83	17762.9	2219.83	21529.6
2220.67	17773.7	2220.67	21544
2221.51	17728.1	2221.51	21512.1
2222.34	17700.4	2222.34	21524.2
2223.18	17677.8	2223.18	21482.5
2224.02	17630.7	2224.02	21476.1
2224.86	17616.8	2224.86	21479.3
2225.69	17578.4	2225.69	21502.6
2226.53	17614.4	2226.53	21481
2227.37	17611.7	2227.37	21511.1
2228.2	17612.4	2228.2	21521
2229.04	17636	2229.04	21534.5
2229.87	17662.5	2229.87	21524.1
2230.71	17687.1	2230.71	21533.5
2231.55	17740.1	2231.55	21528.7
2232.38	17794.2	2232.38	21511.3
2233.22	17804.7	2233.22	21456.5
2234.05	17792.7	2234.05	21461.5
2234.89	17787.8	2234.89	21431.5
2235.73	17774.5	2235.73	21477.8
2236.56	17774.8	2236.56	21471.9
2237.4	17785.9	2237.4	21467
2238.23	17803.1	2238.23	21470.4
2239.07	17751.6	2239.07	21505.5
2239.9	17749.4	2239.9	21509
2240.74	17763.4	2240.74	21541.2
2241.57	17740.9	2241.57	21541.8
2242.4	17735.8	2242.4	21548.7
2243.24	17723.9	2243.24	21566.1
2244.07	17725	2244.07	21572.7
2244.91	17731.3	2244.91	21579.9
2245.74	17706.9	2245.74	21571.2
2246.58	17716.2	2246.58	21552.4
2247.41	17691.9	2247.41	21541.3
2248.24	17662.9	2248.24	21541.9
2249.08	17663.5	2249.08	21552.7
2249.91	17623.3	2249.91	21543.9
2250.74	17576.7	2250.74	21553
2251.58	17557.4	2251.58	21568.4
2252.41	17531.1	2252.41	21595.9
2253.24	17491.6	2253.24	21575.5
2254.08	17462.8	2254.08	21577.9
2254.91	17418.7	2254.91	21564.8
2255.74	17395.9	2255.74	21609.3
2256.57	17390.6	2256.57	21622.4
2257.41	17408.3	2257.41	21589
2258.24	17409.6	2258.24	21568.8
2259.07	17391.6	2259.07	21556.6
2259.9	17406.8	2259.9	21567.4
2260.73	17448.3	2260.73	21588.9
2261.57	17446.3	2261.57	21543.2
2262.4	17483.6	2262.4	21525.7
2263.23	17503.2	2263.23	21510.1
2264.06	17526.6	2264.06	21510
2264.89	17513.4	2264.89	21472
2265.72	17500.1	2265.72	21478.3
2266.56	17463.3	2266.56	21471.8
2267.39	17464.9	2267.39	21497.4
2268.22	17476.2	2268.22	21491.4
2269.05	17503.7	2269.05	21500
2269.88	17462.8	2269.88	21523.7
2270.71	17451.9	2270.71	21586.9
2271.54	17409.8	2271.54	21593
2272.37	17380.9	2272.37	21650.6
2273.2	17331.7	2273.2	21632.4
2274.03	17316.5	2274.03	21633.2
2274.86	17304.8	2274.86	21659.3
2275.69	17289	2275.69	21630.6
2276.52	17258.1	2276.52	21629.2
2277.35	17226.3	2277.35	21623.7
2278.18	17210.4	2278.18	21585
2279.01	17239.5	2279.01	21573.9
2279.84	17234.2	2279.84	21533.9
2280.67	17254.2	2280.67	21537.5
2281.5	17246.9	2281.5	21514.5
2282.33	17249.6	2282.33	21524
2283.15	17220.8	2283.15	21515.5
2283.98	17210.2	2283.98	21567.7
2284.81	17199	2284.81	21576.8
2285.64	17195.9	2285.64	21602
2286.47	17229.3	2286.47	21623.2
2287.3	17227.4	2287.3	21596.2
2288.13	17198.4	2288.13	21601.6
2288.95	17206.7	2288.95	21578.5
2289.78	17205.2	2289.78	21565.4
2290.61	17201.1	2290.61	21568.3
2291.44	17194.4	2291.44	21502.8
2292.26	17218.1	2292.26	21507.1
2293.09	17218.6	2293.09	21472.1
2293.92	17196.4	2293.92	21475.6
2294.75	17189	2294.75	21516.6
2295.57	17172.7	2295.57	21539.9
2296.4	17169	2296.4	21559.8
2297.23	17203.8	2297.23	21605.9
2298.05	17200.1	2298.05	21586.1
2298.88	17184.2	2298.88	21580.8
2299.71	17150.1	2299.71	21585.8
2300.53	17126.1	2300.53	21587.9
2301.36	17115.2	2301.36	21593.8
2302.19	17112.8	2302.19	21593.1
2303.01	17104.1	2303.01	21574.2
2303.84	17129.2	2303.84	21628.5
2304.66	17103.4	2304.66	21650.8
2305.49	17082.6	2305.49	21670.7
2306.32	17090.3	2306.32	21673.8
2307.14	17094.8	2307.14	21689.1
2307.97	17109.8	2307.97	21692.8
2308.79	17126.6	2308.79	21714.2
2309.62	17089.9	2309.62	21702.6
2310.44	17052.3	2310.44	21737.3
2311.27	17014.7	2311.27	21683.2
2312.09	17008.1	2312.09	21665.4
2312.92	17022.4	2312.92	21648.5
2313.74	17006.4	2313.74	21620.7
2314.57	17012.8	2314.57	21669.2
2315.39	17051.6	2315.39	21723.1
2316.21	17036.3	2316.21	21710.7
2317.04	17057.2	2317.04	21712.8
2317.86	17057.9	2317.86	21677.3
2318.69	17036.9	2318.69	21728.8
2319.51	17017.3	2319.51	21735.4
2320.33	17045.5	2320.33	21756.1
2321.16	17012.6	2321.16	21746.6
2321.98	16965.7	2321.98	21748.6
2322.8	16939.6	2322.8	21717.7
2323.63	16932.7	2323.63	21764.2
2324.45	16917.9	2324.45	21753.4
2325.27	16925.2	2325.27	21711.6
2326.1	16950.9	2326.1	21742
2326.92	16978.9	2326.92	21706
2327.74	16990.5	2327.74	21687.5
2328.56	16997.9	2328.56	21685.7
2329.39	16972.3	2329.39	21673.1
2330.21	16949.3	2330.21	21690.2
2331.03	16928.2	2331.03	21679.3
2331.85	16965	2331.85	21683.9
2332.68	16917.4	2332.68	21695.6
2333.5	16884.9	2333.5	21712.2
2334.32	16875.2	2334.32	21777.6
2335.14	16895.2	2335.14	21802.1
2335.96	16873.4	2335.96	21767.5
2336.78	16851.8	2336.78	21756.1
2337.61	16845.3	2337.61	21762.7
2338.43	16868.6	2338.43	21751.3
2339.25	16847.2	2339.25	21775.3
2340.07	16841.7	2340.07	21781.5
2340.89	16808.5	2340.89	21779
2341.71	16821.9	2341.71	21783.7
2342.53	16829.6	2342.53	21813.1
2343.35	16862	2343.35	21848.9
2344.17	16856.2	2344.17	21858.9
2344.99	16847.4	2344.99	21837.5
2345.81	16851.4	2345.81	21808.4
2346.63	16857.5	2346.63	21764.7
2347.45	16809	2347.45	21741.6
2348.27	16780.8	2348.27	21736.1
2349.09	16752.5	2349.09	21721.5
2349.91	16741.7	2349.91	21706.5
2350.73	16688.6	2350.73	21747.6
2351.55	16671.6	2351.55	21783.5
2352.37	16632.4	2352.37	21762.5
2353.19	16663.9	2353.19	21794.8
2354.01	16703.3	2354.01	21825.9
2354.83	16694.1	2354.83	21865.1
2355.64	16726	2355.64	21877.8
2356.46	16748.2	2356.46	21875.2
2357.28	16771.4	2357.28	21840.3
2358.1	16761.1	2358.1	21854.9
2358.92	16747.4	2358.92	21843.7
2359.74	16734.2	2359.74	21795.2
2360.55	16713.6	2360.55	21773.1
2361.37	16740.5	2361.37	21746.6
2362.19	16680.8	2362.19	21756.4
2363.01	16643.6	2363.01	21730.9
2363.83	16601.7	2363.83	21660.4
2364.64	16633.5	2364.64	21694.5
2365.46	16631.3	2365.46	21717
2366.28	16624.8	2366.28	21753.5
2367.1	16673.3	2367.1	21756.2
2367.91	16657.5	2367.91	21765
2368.73	16647.3	2368.73	21787.6
2369.55	16603.8	2369.55	21772.7
2370.36	16620.6	2370.36	21748.8
2371.18	16592.4	2371.18	21732.8
2372	16579.2	2372	21773.2
2372.81	16600.6	2372.81	21769.7
2373.63	16531.8	2373.63	21761
2374.45	16538.4	2374.45	21765.6
2375.26	16532.1	2375.26	21757.6
2376.08	16546.9	2376.08	21792.3
2376.89	16530.3	2376.89	21815.1
2377.71	16538.4	2377.71	21808.1
2378.52	16559.4	2378.52	21771.6
2379.34	16523.2	2379.34	21785.5
2380.16	16502.9	2380.16	21786.9
2380.97	16478.4	2380.97	21773.2
2381.79	16459	2381.79	21753.4
2382.6	16407	2382.6	21755.2
[truncated: 145 more rows]

## Sheet: Fig. 4f
250	93.313	250	38.362	305	0.0095
250.5	93.213	250.5	38.422	310	0.0423
251	93.213	251	38.495	315	0.1078
251.5	93.313	251.5	38.67	320	0.181
252	93.313	252	38.778	325	0.2468
252.5	93.313	252.5	38.83	330	0.3953
253	93.213	253	39.039	335	0.3901
253.5	93.313	253.5	39.021	340	0.4353
254	93.313	254	39.257	345	0.4389
254.5	93.313	254.5	39.286	350	0.4837
255	93.313	255	39.436	360	0.5203
255.5	93.313	255.5	39.542	370	0.6662
256	93.313	256	39.621	380	0.7125
256.5	93.313	256.5	39.824	390	0.7207
257	93.313	257	40.197	400	1.0131
257.5	93.313	257.5	40.362	410	1.1582
258	93.313	258	40.6	420	1.184
258.5	93.313	258.5	40.491	430	1.0719
259	93.313	259	40.377	440	1.302
259.5	93.313	259.5	40.512	450	1.526
260	93.313	260	40.559	460	1.5996
260.5	93.313	260.5	40.516	470	1.581
261	93.313	261	40.243	480	1.6283
261.5	93.313	261.5	40.069	490	1.5392
262	93.313	262	39.859	500	1.5487
262.5	93.313	262.5	39.818	510	1.5865
263	93.313	263	39.824	520	1.4849
263.5	93.313	263.5	39.983	530	1.5724
264	93.313	264	39.872	540	1.1507
264.5	93.313	264.5	39.728	550	1.5615
265	93.313	265	39.828	570	1.5015
265.5	93.313	265.5	39.981	590	1.3955
266	93.313	266	39.997	610	1.4853
266.5	93.313	266.5	40.17	630	1.4341
267	93.313	267	40.154	650	1.4199
267.5	93.313	267.5	40.425	670	1.3923
268	93.313	268	40.551	690	1.13
268.5	93.313	268.5	40.632	710	1.3167
269	93.313	269	40.964	718	1.0103
269.5	93.313	269.5	40.973	724.4	1.0432
270	93.313	270	41.255	740	1.2112
270.5	93.313	270.5	41.233	752.5	1.1939
271	93.313	271	41.268	757.5	1.1755
271.5	93.313	271.5	41.486	762.5	0.6431
272	93.313	272	41.312	767.5	1.0307
272.5	93.313	272.5	41.29	780	1.1311
273	93.313	273	41.433	800	1.0816
273.5	93.313	273.5	41.222	816	0.8492
274	93.413	274	41.076	823.7	0.785
274.5	93.313	274.5	40.802	831.5	0.9164
275	93.313	275	40.862	840	0.9599
275.5	93.313	275.5	40.628	860	0.9789
276	93.313	276	40.415	880	0.9332
276.5	93.413	276.5	40.323	905	0.7482
277	93.313	277	40.138	915	0.6675
277.5	93.313	277.5	39.776	925	0.6903
278	93.413	278	39.581	930	0.4036
278.5	93.413	278.5	39.52	937	0.2583
279	93.413	279	39.414	948	0.3136
279.5	93.413	279.5	39.027	965	0.5268
280	93.413	280	38.955	980	0.6464
280.5	93.413	280.5	38.671	993.5	0.7468
281	93.313	281	38.553	1040	0.6905
281.5	93.413	281.5	38.348	1070	0.6375
282	93.313	282	37.956	1100	0.4126
282.5	93.313	282.5	37.825	1120	0.1089
283	93.413	283	37.575	1130	0.1891
283.5	93.413	283.5	37.482	1137	0.1322
284	93.413	284	37.494	1161	0.339
284.5	93.413	284.5	37.326	1180	0.46
285	93.413	285	37.015	1200	0.4236
285.5	93.413	285.5	36.705	1235	0.4805
286	93.413	286	36.634	1290	0.4131
286.5	93.413	286.5	36.771	1320	0.2502
287	93.413	287	36.509	1350	0.0325
287.5	93.413	287.5	36.219	1395	0.0016
288	93.413	288	35.943	1442.5	0.0557
288.5	93.313	288.5	35.708	1462.5	0.1057
289	93.413	289	35.434	1477	0.1055
289.5	93.413	289.5	35.396	1497	0.1821
290	93.413	290	35.261	1520.9	0.2626
290.5	93.313	290.5	35.052	1539	0.2742
291	93.413	291	34.867	1558	0.275
291.5	93.413	291.5	34.759	1578	0.2446
292	93.413	292	34.636	1592	0.2474
292.5	93.413	292.5	34.43	1610	0.2287
293	93.413	293	34.11	1630	0.2445
293.5	93.413	293.5	33.763	1646	0.2348
294	93.413	294	33.623	1678	0.2205
294.5	93.413	294.5	33.417	1740	0.1715
295	93.413	295	33.118	1800	0.0307
295.5	93.413	295.5	32.85	1860	0.002
296	93.413	296	32.49	1920	0.0012
296.5	93.513	296.5	32.397	1960	0.0212
297	93.413	297	31.925	1985	0.0911
297.5	93.413	297.5	31.872	2005	0.0268
298	93.413	298	31.831	2035	0.0995
298.5	93.413	298.5	31.448	2065	0.0604
299	93.413	299	30.987	2100	0.0891
299.5	93.413	299.5	30.867	2148	0.0822
300	93.413	300	30.714	2198	0.0715
300.5	93.413	300.5	30.727	2270	0.0702
301	93.413	301	30.412	2360	0.062
301.5	93.513	301.5	30.487	2450	0.0212
302	93.413	302	30.301	2494	0.0185
302.5	93.413	302.5	30.104	2537	0.0032
303	93.413	303	29.99	2941	0.0044
303.5	93.413	303.5	30.273	3005	0.0076
304	93.513	304	29.969	3056	0.0032
304.5	93.413	304.5	29.9	3132	0.0054
305	93.413	305	29.77	3156	0.0194
305.5	93.413	305.5	29.509	3204	0.0013
306	93.513	306	29.15	3245	0.0032
306.5	93.413	306.5	29.089	3317	0.0131
307	93.413	307	28.991	3344	0.0032
307.5	93.513	307.5	29.073	3450	0.0133
308	93.513	308	28.877	3573	0.0119
308.5	93.513	308.5	28.984	3765	0.0098
309	93.513	309	28.581	4045	0.0075
309.5	93.513	309.5	28.577
310	93.413	310	28.772
310.5	93.513	310.5	28.864
311	93.513	311	28.697
311.5	93.513	311.5	28.559
312	93.413	312	28.473
312.5	93.513	312.5	28.487
313	93.513	313	28.267
313.5	93.513	313.5	28.409
314	93.513	314	28.077
314.5	93.513	314.5	27.78
315	93.513	315	27.678
315.5	93.513	315.5	27.568
316	93.513	316	27.46
316.5	93.513	316.5	27.005
317	93.513	317	26.636
317.5	93.513	317.5	26.411
318	93.513	318	26.297
318.5	93.513	318.5	26.241
319	93.513	319	26.149
319.5	93.513	319.5	26.248
320	93.513	320	26.351
320.5	93.513	320.5	26.292
321	93.513	321	26.6
321.5	93.513	321.5	26.829
322	93.513	322	26.954
322.5	93.513	322.5	26.923
323	93.513	323	27.059
323.5	93.513	323.5	27.138
324	93.513	324	27.034
324.5	93.513	324.5	26.87
325	93.513	325	27.014
325.5	93.513	325.5	26.94
326	93.513	326	26.576
326.5	93.513	326.5	26.547
327	93.513	327	26.478
327.5	93.513	327.5	26.25
328	93.513	328	26.317
328.5	93.513	328.5	26.188
329	93.513	329	26.142
329.5	93.513	329.5	25.889
330	93.513	330	25.743
330.5	93.513	330.5	26.077
331	93.513	331	26.007
331.5	93.513	331.5	25.863
332	93.513	332	26.102
332.5	93.613	332.5	25.936
333	93.513	333	26.023
333.5	93.613	333.5	26.061
334	93.613	334	26.211
334.5	93.513	334.5	26.275
335	93.513	335	26.182
335.5	93.513	335.5	26.09
336	93.613	336	26.236
336.5	93.613	336.5	25.96
337	93.513	337	25.967
337.5	93.513	337.5	25.811
338	93.613	338	25.714
338.5	93.613	338.5	25.523
339	93.613	339	25.485
339.5	93.613	339.5	25.246
340	93.613	340	25.419
340.5	93.613	340.5	25.449
341	93.613	341	25.491
341.5	93.613	341.5	25.521
342	93.613	342	25.567
342.5	93.613	342.5	25.619
343	93.613	343	25.619
343.5	93.613	343.5	25.7
344	93.613	344	25.731
344.5	93.613	344.5	25.641
345	93.613	345	25.569
345.5	93.613	345.5	25.71
346	93.613	346	25.811
346.5	93.613	346.5	25.72
347	93.613	347	25.61
347.5	93.613	347.5	25.682
348	93.613	348	25.52
348.5	93.613	348.5	25.508
349	93.613	349	25.621
349.5	93.613	349.5	25.664
350	93.613	350	25.532
350.5	93.613	350.5	25.365
351	93.613	351	25.5
351.5	93.613	351.5	25.615
352	93.613	352	25.637
352.5	93.613	352.5	25.752
353	93.613	353	25.84
353.5	93.613	353.5	25.768
354	93.613	354	25.662
354.5	93.613	354.5	25.566
355	93.613	355	25.46
355.5	93.613	355.5	25.406
356	93.613	356	25.232
356.5	93.613	356.5	25.112
357	93.613	357	24.91
357.5	93.613	357.5	24.826
358	93.613	358	24.689
358.5	93.713	358.5	24.649
359	93.613	359	24.76
359.5	93.713	359.5	24.777
360	93.713	360	24.662
360.5	93.713	360.5	24.625
361	93.713	361	24.677
361.5	93.713	361.5	24.81
362	93.613	362	24.793
362.5	93.713	362.5	24.803
363	93.713	363	24.696
363.5	93.713	363.5	24.577
364	93.713	364	24.686
364.5	93.713	364.5	24.791
365	93.713	365	24.887
365.5	93.713	365.5	24.807
366	93.713	366	24.717
366.5	93.713	366.5	24.775
367	93.713	367	24.806
367.5	93.713	367.5	24.87
368	93.713	368	24.88
368.5	93.713	368.5	24.72
369	93.713	369	24.56
369.5	93.713	369.5	24.392
370	93.713	370	24.436
370.5	93.713	370.5	24.321
371	93.713	371	24.214
371.5	93.713	371.5	24.126
372	93.713	372	23.997
372.5	93.713	372.5	24.041
373	93.713	373	24.011
373.5	93.713	373.5	23.986
374	93.713	374	24.022
374.5	93.713	374.5	23.984
375	93.713	375	23.934
375.5	93.713	375.5	23.937
376	93.713	376	23.861
376.5	93.713	376.5	23.892
377	93.713	377	23.836
377.5	93.713	377.5	23.884
378	93.713	378	24.01
378.5	93.713	378.5	24.039
379	93.713	379	24.136
379.5	93.713	379.5	24.162
380	93.713	380	24.117
380.5	93.813	380.5	24.066
381	93.713	381	24.057
381.5	93.713	381.5	23.961
382	93.813	382	23.968
382.5	93.813	382.5	23.853
383	93.713	383	23.764
383.5	93.813	383.5	23.601
384	93.813	384	23.695
384.5	93.813	384.5	23.677
385	93.813	385	23.721
385.5	93.813	385.5	23.719
386	93.813	386	23.796
386.5	93.813	386.5	23.73
387	93.813	387	23.764
387.5	93.813	387.5	23.816
388	93.813	388	23.75
388.5	93.813	388.5	23.624
389	93.813	389	23.543
389.5	93.813	389.5	23.584
390	93.813	390	23.519
390.5	93.813	390.5	23.418
391	93.813	391	23.416
391.5	93.813	391.5	23.351
392	93.813	392	23.313
392.5	93.813	392.5	23.338
393	93.813	393	23.416
393.5	93.813	393.5	23.437
394	93.813	394	23.449
394.5	93.813	394.5	23.536
395	93.813	395	23.639
395.5	93.813	395.5	23.65
396	93.813	396	23.656
396.5	93.813	396.5	23.655
397	93.813	397	23.73
397.5	93.813	397.5	23.749
398	93.913	398	23.816
398.5	93.813	398.5	23.858
399	93.813	399	23.84
399.5	93.813	399.5	23.825
400	93.813	400	23.82
400.5	93.813	400.5	23.793
401	93.913	401	23.829
401.5	93.813	401.5	23.845
402	93.913	402	23.786
402.5	93.813	402.5	23.815
403	93.913	403	23.72
403.5	93.913	403.5	23.663
404	93.913	404	23.609
404.5	93.913	404.5	23.63
405	93.813	405	23.603
405.5	93.913	405.5	23.545
406	93.913	406	23.423
406.5	93.913	406.5	23.418
407	93.913	407	23.314
407.5	93.913	407.5	23.291
408	93.913	408	23.331
408.5	93.913	408.5	23.306
409	93.913	409	23.301
409.5	93.913	409.5	23.344
410	93.913	410	23.328
410.5	93.913	410.5	23.377
411	93.913	411	23.34
411.5	93.913	411.5	23.361
412	93.913	412	23.411
412.5	93.913	412.5	23.388
413	93.913	413	23.434
413.5	93.913	413.5	23.456
414	93.913	414	23.482
414.5	93.913	414.5	23.519
415	93.913	415	23.493
415.5	93.913	415.5	23.547
416	93.913	416	23.589
416.5	93.913	416.5	23.506
417	93.913	417	23.529
417.5	93.913	417.5	23.53
418	94.013	418	23.508
418.5	93.913	418.5	23.449
419	93.913	419	23.384
419.5	93.913	419.5	23.512
420	93.913	420	23.482
420.5	93.913	420.5	23.492
421	94.013	421	23.55
421.5	94.013	421.5	23.552
422	94.013	422	23.567
422.5	94.013	422.5	23.541
423	93.913	423	23.584
423.5	94.013	423.5	23.624
424	94.013	424	23.539
424.5	93.913	424.5	23.55
425	94.013	425	23.518
425.5	94.013	425.5	23.444
426	94.013	426	23.433
426.5	94.013	426.5	23.441
427	94.013	427	23.433
427.5	94.013	427.5	23.443
428	94.013	428	23.502
428.5	94.013	428.5	23.477
429	94.013	429	23.408
429.5	94.013	429.5	23.374
430	94.013	430	23.468
430.5	94.013	430.5	23.436
431	94.013	431	23.469
431.5	94.013	431.5	23.506
432	94.013	432	23.496
432.5	94.013	432.5	23.466
433	94.013	433	23.476
433.5	94.013	433.5	23.534
434	94.013	434	23.597
434.5	94.013	434.5	23.485
435	94.013	435	23.559
435.5	94.013	435.5	23.587
436	94.013	436	23.584
436.5	94.013	436.5	23.582
437	94.013	437	23.49
437.5	94.113	437.5	23.49
438	94.013	438	23.537
438.5	94.013	438.5	23.516
439	94.013	439	23.663
439.5	94.113	439.5	23.598
440	94.013	440	23.465
440.5	94.013	440.5	23.478
441	94.113	441	23.453
441.5	94.113	441.5	23.529
442	94.113	442	23.522
442.5	94.013	442.5	23.477
443	94.113	443	23.47
443.5	94.113	443.5	23.469
444	94.113	444	23.474
444.5	94.113	444.5	23.474
445	94.113	445	23.419
445.5	94.113	445.5	23.353
446	94.113	446	23.267
446.5	94.013	446.5	23.32
447	94.113	447	23.374
447.5	94.113	447.5	23.391
448	94.113	448	23.338
448.5	94.113	448.5	23.309
449	94.113	449	23.331
449.5	94.113	449.5	23.366
450	94.113	450	23.447
450.5	94.113	450.5	23.507
451	94.013	451	23.452
451.5	94.113	451.5	23.352
452	94.113	452	23.339
452.5	94.113	452.5	23.416
453	94.113	453	23.462
453.5	94.113	453.5	23.472
454	94.113	454	23.479
454.5	94.113	454.5	23.473
455	94.113	455	23.526
455.5	94.113	455.5	23.534
456	94.113	456	23.645
456.5	94.113	456.5	23.594
457	94.213	457	23.514
457.5	94.113	457.5	23.513
458	94.213	458	23.501
458.5	94.113	458.5	23.493
459	94.113	459	23.526
459.5	94.113	459.5	23.483
460	94.213	460	23.468
460.5	94.213	460.5	23.426
461	94.213	461	23.444
461.5	94.213	461.5	23.459
462	94.113	462	23.509
462.5	94.213	462.5	23.49
463	94.213	463	23.529
463.5	94.213	463.5	23.504
464	94.213	464	23.487
464.5	94.113	464.5	23.496
465	94.213	465	23.478
465.5	94.113	465.5	23.475
466	94.213	466	23.49
466.5	94.213	466.5	23.417
467	94.213	467	23.442
467.5	94.113	467.5	23.378
468	94.213	468	23.374
468.5	94.213	468.5	23.408
469	94.213	469	23.38
469.5	94.213	469.5	23.411
470	94.213	470	23.438
470.5	94.213	470.5	23.413
471	94.213	471	23.417
471.5	94.213	471.5	23.415
472	94.213	472	23.467
472.5	94.213	472.5	23.465
473	94.213	473	23.433
473.5	94.213	473.5	23.449
474	94.213	474	23.45
474.5	94.213	474.5	23.37
475	94.213	475	23.37
475.5	94.213	475.5	23.35
476	94.213	476	23.33
476.5	94.213	476.5	23.34
477	94.213	477	23.385
477.5	94.213	477.5	23.432
478	94.213	478	23.468
478.5	94.213	478.5	23.46
479	94.213	479	23.565
479.5	94.213	479.5	23.62
480	94.213	480	23.653
480.5	94.213	480.5	23.679
481	94.213	481	23.656
481.5	94.213	481.5	23.637
482	94.213	482	23.608
482.5	94.213	482.5	23.589
483	94.213	483	23.58
483.5	94.213	483.5	23.504
484	94.313	484	23.477
484.5	94.313	484.5	23.482
485	94.213	485	23.527
485.5	94.213	485.5	23.546
486	94.313	486	23.535
486.5	94.213	486.5	23.482
487	94.313	487	23.513
487.5	94.213	487.5	23.481
488	94.313	488	23.52
488.5	94.213	488.5	23.52
489	94.313	489	23.537
489.5	94.313	489.5	23.469
490	94.213	490	23.379
490.5	94.213	490.5	23.328
491	94.213	491	23.417
491.5	94.313	491.5	23.393
492	94.313	492	23.449
492.5	94.313	492.5	23.421
493	94.313	493	23.422
493.5	94.313	493.5	23.36
494	94.313	494	23.388
494.5	94.313	494.5	23.444
495	94.313	495	23.493
495.5	94.313	495.5	23.442
496	94.313	496	23.484
496.5	94.313	496.5	23.427
497	94.313	497	23.468
497.5	94.313	497.5	23.499
498	94.313	498	23.534
498.5	94.313	498.5	23.531
499	94.413	499	23.538
499.5	94.313	499.5	23.545
500	94.313	500	23.549
500.5	94.313	500.5	23.538
501	94.313	501	23.529
501.5	94.313	501.5	23.567
502	94.313	502	23.51
502.5	94.413	502.5	23.536
503	94.413	503	23.534
503.5	94.313	503.5	23.481
504	94.313	504	23.444
504.5	94.413	504.5	23.497
505	94.313	505	23.492
505.5	94.413	505.5	23.529
506	94.313	506	23.472
506.5	94.413	506.5	23.474
507	94.413	507	23.431
507.5	94.313	507.5	23.464
508	94.313	508	23.541
508.5	94.313	508.5	23.588
509	94.413	509	23.604
509.5	94.413	509.5	23.571
510	94.313	510	23.568
510.5	94.413	510.5	23.611
511	94.413	511	23.556
511.5	94.413	511.5	23.559
512	94.413	512	23.576
512.5	94.413	512.5	23.573
513	94.413	513	23.521
513.5	94.413	513.5	23.438
514	94.313	514	23.44
514.5	94.413	514.5	23.434
515	94.413	515	23.371
515.5	94.413	515.5	23.484
516	94.413	516	23.535
516.5	94.413	516.5	23.499
517	94.413	517	23.505
517.5	94.413	517.5	23.515
518	94.413	518	23.578
518.5	94.313	518.5	23.617
519	94.413	519	23.645
519.5	94.413	519.5	23.719
520	94.313	520	23.708
520.5	94.413	520.5	23.686
521	94.313	521	23.686
521.5	94.413	521.5	23.646
522	94.313	522	23.645
522.5	94.513	522.5	23.636
523	94.413	523	23.615
523.5	94.413	523.5	23.574
524	94.413	524	23.565
524.5	94.413	524.5	23.539
525	94.513	525	23.568
525.5	94.413	525.5	23.54
526	94.313	526	23.576
526.5	94.313	526.5	23.639
527	94.413	527	23.616
527.5	94.513	527.5	23.651
528	94.413	528	23.691
528.5	94.513	528.5	23.721
529	94.413	529	23.734
529.5	94.513	529.5	23.71
530	94.413	530	23.741
530.5	94.613	530.5	23.745
531	94.413	531	23.717
531.5	94.413	531.5	23.734
532	94.413	532	23.708
532.5	94.513	532.5	23.707
533	94.413	533	23.7
533.5	94.413	533.5	23.657
534	94.513	534	23.695
534.5	94.513	534.5	23.703
535	94.513	535	23.708
535.5	94.513	535.5	23.733
536	94.413	536	23.737
536.5	94.513	536.5	23.703
537	94.513	537	23.717
537.5	94.413	537.5	23.704
538	94.513	538	23.738
538.5	94.513	538.5	23.724
539	94.413	539	23.702
539.5	94.513	539.5	23.712
540	94.513	540	23.697
540.5	94.413	540.5	23.747
541	94.513	541	23.783
541.5	94.513	541.5	23.779
542	94.513	542	23.788
542.5	94.513	542.5	23.794
543	94.513	543	23.771
543.5	94.413	543.5	23.788
544	94.513	544	23.752
544.5	94.513	544.5	23.767
545	94.513	545	23.72
545.5	94.513	545.5	23.73
546	94.513	546	23.723
546.5	94.413	546.5	23.724
547	94.413	547	23.747
547.5	94.513	547.5	23.788
548	94.513	548	23.773
548.5	94.513	548.5	23.786
549	94.513	549	23.771
549.5	94.513	549.5	23.798
550	94.413	550	23.827
550.5	94.513	550.5	23.816
551	94.513	551	23.808
551.5	94.513	551.5	23.783
552	94.613	552	23.761
552.5	94.513	552.5	23.806
553	94.513	553	23.829
553.5	94.513	553.5	23.866
554	94.513	554	23.81
554.5	94.513	554.5	23.817
555	94.613	555	23.85
555.5	94.513	555.5	23.847
556	94.513	556	23.908
556.5	94.613	556.5	23.927
557	94.413	557	23.926
557.5	94.513	557.5	23.932
558	94.513	558	23.9
558.5	94.413	558.5	23.938
559	94.613	559	23.906
559.5	94.513	559.5	23.928
560	94.613	560	23.933
560.5	94.513	560.5	23.926
561	94.613	561	23.925
561.5	94.513	561.5	23.908
562	94.513	562	23.89
562.5	94.513	562.5	23.855
563	94.513	563	23.837
563.5	94.513	563.5	23.854
564	94.613	564	23.846
564.5	94.613	564.5	23.852
565	94.613	565	23.84
565.5	94.613	565.5	23.847
566	94.613	566	23.87
566.5	94.613	566.5	23.913
567	94.513	567	23.958
567.5	94.613	567.5	23.977
568	94.613	568	23.958
568.5	94.513	568.5	23.94
569	94.613	569	23.977
569.5	94.513	569.5	23.944
570	94.613	570	23.921
570.5	94.613	570.5	23.902
571	94.613	571	23.858
571.5	94.413	571.5	23.906
572	94.513	572	23.904
572.5	94.613	572.5	23.9
573	94.613	573	23.936
573.5	94.613	573.5	23.938
574	94.613	574	23.959
574.5	94.613	574.5	23.994
575	94.413	575	23.992
575.5	94.513	575.5	24.019
576	94.413	576	24.006
576.5	94.513	576.5	24.009
577	94.513	577	24.033
577.5	94.613	577.5	24.022
578	94.613	578	23.997
578.5	94.613	578.5	24.008
579	94.613	579	24.003
579.5	94.613	579.5	24.004
580	94.513	580	23.994
580.5	94.613	580.5	23.966
581	94.713	581	23.986
581.5	94.513	581.5	23.977
582	94.513	582	24.018
582.5	94.513	582.5	24.027
583	94.613	583	24.021
583.5	94.613	583.5	24.031
584	94.613	584	24.075
584.5	94.513	584.5	24.084
585	94.513	585	24.106
585.5	94.613	585.5	24.103
586	94.613	586	24.097
586.5	94.513	586.5	24.05
587	94.613	587	24.011
587.5	94.513	587.5	24.005
588	94.613	588	24.002
588.5	94.513	588.5	23.989
589	94.613	589	24.02
589.5	94.513	589.5	24.024
590	94.613	590	24.013
590.5	94.613	590.5	24.02
591	94.513	591	24.023
591.5	94.613	591.5	24.032
592	94.513	592	24.062
592.5	94.513	592.5	24.089
593	94.513	593	24.087
593.5	94.513	593.5	24.045
594	94.513	594	24.034
594.5	94.413	594.5	24.09
595	94.513	595	24.12
595.5	94.513	595.5	24.11
596	94.513	596	24.113
596.5	94.313	596.5	24.101
597	94.513	597	24.021
597.5	94.513	597.5	24.003
598	94.513	598	24.037
598.5	94.513	598.5	23.998
599	94.513	599	23.943
599.5	94.313	599.5	23.881
600	94.513	600	23.828
600.5	94.413	600.5	23.859
601	94.413	601	23.846
601.5	94.413	601.5	23.872
602	94.413	602	23.893
602.5	94.413	602.5	23.891
603	94.413	603	23.921
603.5	94.313	603.5	23.955
604	94.313	604	24.008
604.5	94.313	604.5	24.055
605	94.313	605	24.026
605.5	94.413	605.5	24.003
606	94.313	606	23.973
606.5	94.213	606.5	23.98
607	94.313	607	24.002
607.5	94.213	607.5	24.039
608	94.213	608	24.026
608.5	94.213	608.5	23.992
609	94.213	609	24.022
609.5	94.213	609.5	24.054
610	94.313	610	24.099
610.5	94.213	610.5	24.183
611	94.113	611	24.173
611.5	94.113	611.5	24.136
612	94.213	612	24.094
612.5	94.213	612.5	24.088
613	94.213	613	24.083
613.5	94.213	613.5	24.076
614	94.113	614	24.013
614.5	94.113	614.5	24.06
615	94.113	615	23.99
615.5	94.213	615.5	24.013
616	94.213	616	24.023
616.5	94.013	616.5	24.064
617	94.213	617	24.093
617.5	94.113	617.5	24.104
618	94.013	618	24.148
618.5	94.113	618.5	24.193
619	94.113	619	24.146
619.5	94.113	619.5	24.15
620	94.113	620	24.09
620.5	94.213	620.5	24.09
621	94.213	621	24.079
621.5	94.213	621.5	24.076
622	94.213	622	24.105
622.5	94.113	622.5	24.067
623	94.213	623	24.075
623.5	94.113	623.5	24.059
624	94.113	624	24.105
624.5	94.013	624.5	24.125
625	94.013	625	24.133
625.5	94.213	625.5	24.098
626	94.113	626	24.086
626.5	94.213	626.5	24.05
627	94.113	627	24.033
627.5	94.113	627.5	24.015
628	94.213	628	24.042
628.5	94.113	628.5	24.027
629	94.313	629	24.022
629.5	94.113	629.5	23.962
630	94.113	630	23.967
630.5	94.111	630.5	23.918
631	94.115	631	23.946
631.5	94.119	631.5	23.932
632	94.124	632	23.958
632.5	94.125	632.5	23.924
633	94.126	633	23.896
633.5	94.137	633.5	23.893
634	94.136	634	23.908
634.5	94.136	634.5	23.899
635	94.14	635	23.93
635.5	94.14	635.5	23.925
636	94.144	636	23.978
636.5	94.144	636.5	24.018
637	94.145	637	24.008
637.5	94.144	637.5	24.02
638	94.149	638	24.069
638.5	94.154	638.5	24.109
639	94.153	639	24.142
639.5	94.155	639.5	24.182
640	94.157	640	24.197
640.5	94.158	640.5	24.144
641	94.156	641	24.06
641.5	94.154	641.5	24.008
642	94.158	642	24.016
642.5	94.157	642.5	23.987
643	94.156	643	23.982
643.5	94.165	643.5	23.96
644	94.171	644	23.976
644.5	94.174	644.5	23.945
645	94.179	645	23.988
645.5	94.179	645.5	24.041
646	94.188	646	24.109
646.5	94.189	646.5	24.135
647	94.192	647	24.143
647.5	94.196	647.5	24.149
648	94.198	648	24.158
648.5	94.195	648.5	24.132
649	94.198	649	24.152
649.5	94.189	649.5	24.11
650	94.192	650	24.075
650.5	94.191	650.5	24.064
651	94.191	651	24.015
651.5	94.193	651.5	24.003
652	94.192	652	24.01
652.5	94.193	652.5	24.02
653	94.19	653	24.024
653.5	94.189	653.5	24.009
654	94.189	654	24.009
654.5	94.191	654.5	24.032
655	94.194	655	24.095
655.5	94.19	655.5	24.066
656	94.19	656	24.071
656.5	94.191	656.5	24.075
657	94.19	657	24.09
657.5	94.196	657.5	24.068
658	94.197	658	23.971
658.5	94.201	658.5	23.967
659	94.2	659	23.992
659.5	94.198	659.5	23.962
660	94.197	660	24.013
660.5	94.197	660.5	24.058
661	94.197	661	24.052
661.5	94.197	661.5	24.013
662	94.193	662	24.008
662.5	94.197	662.5	24.095
663	94.2	663	24.104
663.5	94.205	663.5	24.089
664	94.208	664	24.054
664.5	94.219	664.5	24.077
665	94.221	665	24.038
665.5	94.226	665.5	24.024
666	94.23	666	24.042
666.5	94.235	666.5	24.047
667	94.235	667	24.095
667.5	94.239	667.5	24.131
668	94.244	668	24.144
668.5	94.25	668.5	24.156
669	94.247	669	24.15
669.5	94.252	669.5	24.138
670	94.248	670	24.159
670.5	94.251	670.5	24.135
671	94.249	671	24.149
671.5	94.253	671.5	24.163
672	94.249	672	24.142
672.5	94.248	672.5	24.115
673	94.244	673	24.122
673.5	94.246	673.5	24.131
674	94.246	674	24.172
674.5	94.246	674.5	24.213
675	94.248	675	24.259
675.5	94.251	675.5	24.253
676	94.251	676	24.204
676.5	94.262	676.5	24.212
677	94.263	677	24.253
677.5	94.263	677.5	24.272
678	94.265	678	24.241
678.5	94.264	678.5	24.216
679	94.27	679	24.143
679.5	94.273	679.5	24.169
680	94.272	680	24.168
680.5	94.268	680.5	24.133
681	94.266	681	24.178
681.5	94.268	681.5	24.191
682	94.269	682	24.19
682.5	94.275	682.5	24.226
683	94.285	683	24.251
683.5	94.288	683.5	24.329
684	94.282	684	24.267
684.5	94.288	684.5	24.276
685	94.296	685	24.381
685.5	94.297	685.5	24.34
686	94.298	686	24.31
686.5	94.299	686.5	24.293
687	94.293	687	24.26
687.5	94.286	687.5	24.243
688	94.286	688	24.172
688.5	94.291	688.5	24.177
689	94.29	689	24.2
689.5	94.283	689.5	24.162
690	94.275	690	24.177
690.5	94.273	690.5	24.18
691	94.273	691	24.221
691.5	94.275	691.5	24.202
692	94.277	692	24.213
692.5	94.279	692.5	24.204
693	94.276	693	24.232
693.5	94.279	693.5	24.208
694	94.276	694	24.155
694.5	94.284	694.5	24.147
695	94.285	695	24.169
695.5	94.296	695.5	24.181
696	94.296	696	24.244
696.5	94.295	696.5	24.249
697	94.294	697	24.307
697.5	94.298	697.5	24.353
698	94.3	698	24.408
698.5	94.303	698.5	24.437
699	94.309	699	24.421
699.5	94.308	699.5	24.446
700	94.301	700	24.415
700.5	94.302	700.5	24.385
701	94.305	701	24.364
701.5	94.307	701.5	24.39
702	94.309	702	24.313
702.5	94.314	702.5	24.31
703	94.319	703	24.348
703.5	94.315	703.5	24.387
704	94.32	704	24.343
704.5	94.323	704.5	24.389
705	94.331	705	24.42
705.5	94.332	705.5	24.445
706	94.331	706	24.384
706.5	94.331	706.5	24.411
707	94.338	707	24.412
707.5	94.345	707.5	24.392
708	94.356	708	24.42
708.5	94.354	708.5	24.393
709	94.358	709	24.369
709.5	94.368	709.5	24.326
710	94.377	710	24.305
710.5	94.388	710.5	24.284
711	94.404	711	24.314
711.5	94.411	711.5	24.28
712	94.429	712	24.287
712.5	94.435	712.5	24.233
713	94.456	713	24.32
713.5	94.475	713.5	24.326
714	94.479	714	24.309
714.5	94.496	714.5	24.395
715	94.514	715	24.465
715.5	94.525	715.5	24.473
716	94.542	716	24.538
716.5	94.559	716.5	24.564
717	94.588	717	24.603
717.5	94.605	717.5	24.592
718	94.626	718	24.625
718.5	94.654	718.5	24.79
719	94.676	719	24.767
719.5	94.7	719.5	24.799
720	94.723	720	24.826
720.5	94.729	720.5	24.793
721	94.746	721	24.82
721.5	94.762	721.5	24.838
722	94.778	722	24.863
722.5	94.793	722.5	24.887
723	94.809	723	24.916
723.5	94.824	723.5	24.92
724	94.84	724	24.938
724.5	94.855	724.5	24.976
725	94.87	725	24.98
725.5	94.883	725.5	24.991
726	94.897	726	25.009
726.5	94.909	726.5	25.013
727	94.921	727	25.028
727.5	94.93	727.5	25.045
728	94.941	728	25.049
728.5	94.95	728.5	25.055
729	94.958	729	25.05
729.5	94.967	729.5	25.057
730	94.974	730	25.057
730.5	94.983	730.5	25.062
731	94.99	731	25.078
731.5	94.996	731.5	25.079
732	95	732	25.074
732.5	95.003	732.5	25.074
733	95.005	733	25.064
733.5	95.009	733.5	25.075
734	95.013	734	25.075
734.5	95.016	734.5	25.07
735	95.019	735	25.085
735.5	95.021	735.5	25.088
736	95.024	736	25.057
736.5	95.024	736.5	25.048
737	95.025	737	25.03
737.5	95.026	737.5	25.034
738	95.027	738	25.025
738.5	95.027	738.5	25.024
739	95.028	739	25.017
739.5	95.028	739.5	25.009
740	95.029	740	25.02
740.5	95.029	740.5	25.012
741	95.029	741	25.009
741.5	95.029	741.5	25.01
742	95.029	742	25.012
742.5	95.029	742.5	25.009
743	95.028	743	25.01
743.5	95.029	743.5	25.032
744	95.029	744	25.032
744.5	95.029	744.5	25.034
745	95.029	745	25.034
745.5	95.029	745.5	25.028
746	95.028	746	25.023
746.5	95.027	746.5	25.026
747	95.027	747	25.034
747.5	95.025	747.5	25.03
748	95.025	748	25.034
748.5	95.026	748.5	25.033
749	95.027	749	25.026
749.5	95.028	749.5	25.024
750	95.027	750	25.018
750.5	95.024	750.5	25.024
751	95.024	751	25.037
751.5	95.024	751.5	25.034
752	95.024	752	25.053
752.5	95.024	752.5	25.082
753	95.023	753	25.082
753.5	95.023	753.5	25.082
754	95.023	754	25.079
754.5	95.022	754.5	25.089
755	95.021	755	25.09
755.5	95.02	755.5	25.091
756	95.02	756	25.105
756.5	95.019	756.5	25.095
757	95.019	757	25.103
757.5	95.018	757.5	25.096
758	95.017	758	25.093
758.5	95.018	758.5	25.118
759	95.018	759	25.119
759.5	95.016	759.5	25.118
760	95.014	760	25.1
760.5	95.015	760.5	25.1
761	95.014	761	25.108
761.5	95.014	761.5	25.106
762	95.014	762	25.103
762.5	95.016	762.5	25.147
763	95.015	763	25.146
763.5	95.015	763.5	25.115
764	95.014	764	25.117
764.5	95.014	764.5	25.116
765	95.014	765	25.12
765.5	95.014	765.5	25.12
766	95.013	766	25.12
766.5	95.015	766.5	25.156
767	95.016	767	25.153
767.5	95.016	767.5	25.162
768	95.016	768	25.158
768.5	95.015	768.5	25.134
769	95.015	769	25.136
769.5	95.015	769.5	25.137
770	95.015	770	25.137
770.5	95.014	770.5	25.139
771	95.013	771	25.134
771.5	95.013	771.5	25.123
772	95.012	772	25.123
772.5	95.012	772.5	25.111
773	95.011	773	25.106
773.5	95.011	773.5	25.103
774	95.011	774	25.121
774.5	95.011	774.5	25.11
775	95.009	775	25.084
775.5	95.009	775.5	25.079
776	95.01	776	25.071
776.5	95.01	776.5	25.064
777	95.01	777	25.07
777.5	95.011	777.5	25.099
778	95.011	778	25.1
778.5	95.013	778.5	25.131
779	95.01	779	25.096
779.5	95.01	779.5	25.097
780	95.01	780	25.108
780.5	95.01	780.5	25.108
781	95.01	781	25.125
781.5	95.009	781.5	25.122
782	95.009	782	25.128
782.5	95.009	782.5	25.123
783	95.007	783	25.094
783.5	95.007	783.5	25.092
784	95.006	784	25.067
784.5	95.006	784.5	25.067
785	95.006	785	25.072
785.5	95.005	785.5	25.068
786	95.006	786	25.068
786.5	95.005	786.5	25.066
787	95.004	787	25.066
787.5	95.004	787.5	25.066
788	95.005	788	25.078
788.5	95.008	788.5	25.118
789	95.008	789	25.124
789.5	95.007	789.5	25.131
790	95.008	790	25.128
790.5	95.007	790.5	25.118
791	95.007	791	25.135
791.5	95.007	791.5	25.134
792	95.007	792	25.139
792.5	95.005	792.5	25.153
793	95.004	793	25.154
793.5	95.003	793.5	25.148
794	95	794	25.11
794.5	94.998	794.5	25.112
795	94.997	795	25.084
795.5	94.997	795.5	25.078
796	94.996	796	25.081
796.5	94.996	796.5	25.093
797	94.996	797	25.086
797.5	94.995	797.5	25.064
798	94.995	798	25.065
798.5	94.994	798.5	25.063
799	94.993	799	25.063
799.5	94.992	799.5	25.065
800	94.992	800	25.068
800.5	94.992	800.5	25.067
801	94.991	801	25.062
801.5	94.99	801.5	25.061
802	94.99	802	25.059
802.5	94.989	802.5	25.061
803	94.988	803	25.061
803.5	94.988	803.5	25.059
804	94.988	804	25.057
804.5	94.985	804.5	25.053
805	94.983	805	25.021
805.5	94.982	805.5	25.021
806	94.982	806	25.019
806.5	94.982	806.5	25.019
807	94.981	807	25.031
807.5	94.98	807.5	25.011
808	94.98	808	24.956
808.5	94.979	808.5	24.955
809	94.98	809	24.951
809.5	94.982	809.5	24.954
810	94.981	810	24.948
810.5	94.982	810.5	24.953
811	94.983	811	24.952
811.5	94.982	811.5	24.956
812	94.983	812	24.956
812.5	94.983	812.5	24.966
813	94.984	813	24.972
813.5	94.986	813.5	24.986
814	94.987	814	24.991
814.5	94.987	814.5	24.995
815	94.988	815	25
815.5	94.988	815.5	25.004
816	94.99	816	24.961
816.5	94.993	816.5	24.964
817	94.996	817	24.969
817.5	94.999	817.5	24.974
818	95.002	818	24.972
818.5	95	818.5	24.978
819	95.004	819	24.987
819.5	95.01	819.5	24.999
820	95.016	820	25.008
820.5	95.024	820.5	25.021
821	95.03	821	25.039
821.5	95.037	821.5	25.054
822	95.042	822	25.028
822.5	95.05	822.5	25.043
823	95.057	823	25.059
823.5	95.062	823.5	25.066
824	95.071	824	25.078
824.5	95.075	824.5	25.153
825	95.082	825	25.161
825.5	95.088	825.5	25.177
826	95.099	826	25.182
826.5	95.103	826.5	25.186
827	95.113	827	25.21
827.5	95.119	827.5	25.251
828	95.131	828	25.274
828.5	95.139	828.5	25.304
829	95.154	829	25.313
829.5	95.158	829.5	25.333
830	95.164	830	25.358
830.5	95.174	830.5	25.392
831	95.189	831	25.414
831.5	95.206	831.5	25.431
832	95.212	832	25.44
832.5	95.227	832.5	25.518
833	95.247	833	25.529
833.5	95.255	833.5	25.558
834	95.271	834	25.58
834.5	95.282	834.5	25.603
835	95.294	835	25.619
835.5	95.302	835.5	25.64
836	95.305	836	25.642
836.5	95.309	836.5	25.671
837	95.317	837	25.68
837.5	95.326	837.5	25.687
838	95.337	838	25.696
838.5	95.341	838.5	25.745
839	95.351	839	25.754
839.5	95.356	839.5	25.765
840	95.369	840	25.772
840.5	95.371	840.5	25.783
841	95.376	841	25.785
841.5	95.385	841.5	25.801
842	95.387	842	25.806
842.5	95.389	842.5	25.824
843	95.392	843	25.851
843.5	95.398	843.5	25.861
844	95.402	844	25.846
844.5	95.399	844.5	25.855
845	95.404	845	25.848
845.5	95.402	845.5	25.864
846	95.413	846	25.864
846.5	95.421	846.5	25.858
847	95.422	847	25.851
847.5	95.419	847.5	25.847
848	95.414	848	25.85
848.5	95.415	848.5	25.863
849	95.412	849	25.843
849.5	95.403	849.5	25.847
850	95.402	850	25.844
850.5	95.391	850.5	25.846
851	95.393	851	25.846
851.5	95.39	851.5	25.856
852	95.394	852	25.855
852.5	95.403	852.5	25.875
853	95.401	853	25.857
853.5	95.4	853.5	25.864
854	95.395	854	25.86
854.5	95.39	854.5	25.848
855	95.392	855	25.849
855.5	95.391	855.5	25.851
856	95.388	856	25.849
856.5	95.377	856.5	25.846
857	95.374	857	25.862
857.5	95.373	857.5	25.853
858	95.372	858	25.863
858.5	95.378	858.5	25.862
859	95.377	859	25.866
859.5	95.384	859.5	25.868
860	95.375	860	25.852
860.5	95.376	860.5	25.859
861	95.383	861	25.849
861.5	95.384	861.5	25.853
862	95.383	862	25.835
862.5	95.374	862.5	25.832
863	95.371	863	25.827
863.5	95.369	863.5	25.825
864	95.373	864	25.825
864.5	95.37	864.5	25.829
865	95.372	865	25.826
865.5	95.372	865.5	25.84
866	95.369	866	25.846
866.5	95.368	866.5	25.831
867	95.37	867	25.824
867.5	95.362	867.5	25.83
868	95.36	868	25.819
868.5	95.356	868.5	25.811
869	95.347	869	25.797
869.5	95.35	869.5	25.806
870	95.348	870	25.803
870.5	95.347	870.5	25.802
871	95.349	871	25.809
871.5	95.35	871.5	25.799
872	95.346	872	25.8
872.5	95.343	872.5	25.799
873	95.356	873	25.793
873.5	95.36	873.5	25.79
874	95.357	874	25.801
874.5	95.349	874.5	25.799
875	95.347	875	25.795
875.5	95.344	875.5	25.785
876	95.341	876	25.773
876.5	95.344	876.5	25.777
877	95.344	877	25.765
877.5	95.341	877.5	25.76
878	95.337	878	25.757
878.5	95.337	878.5	25.767
879	95.336	879	25.759
879.5	95.335	879.5	25.763
880	95.333	880	25.756
880.5	95.329	880.5	25.76
881	95.327	881	25.757
881.5	95.324	881.5	25.749
882	95.323	882	25.746
882.5	95.32	882.5	25.736
883	95.317	883	25.743
883.5	95.318	883.5	25.75
884	95.326	884	25.742
884.5	95.32	884.5	25.749
885	95.319	885	25.745
885.5	95.319	885.5	25.748
886	95.319	886	25.742
886.5	95.319	886.5	25.743
887	95.322	887	25.739
887.5	95.315	887.5	25.733
888	95.32	888	25.734
888.5	95.316	888.5	25.729
889	95.315	889	25.727
889.5	95.306	889.5	25.728
890	95.303	890	25.728
890.5	95.306	890.5	25.725
891	95.31	891	25.716
891.5	95.308	891.5	25.716
892	95.31	892	25.709
892.5	95.31	892.5	25.71
893	95.309	893	25.703
893.5	95.305	893.5	25.706
894	95.303	894	25.709
894.5	95.302	894.5	25.71
895	95.298	895	25.705
895.5	95.298	895.5	25.71
896	95.295	896	25.705
896.5	95.297	896.5	25.712
897	95.299	897	25.704
897.5	95.301	897.5	25.703
898	95.305	898	25.71
898.5	95.302	898.5	25.713
899	95.307	899	25.72
899.5	95.307	899.5	25.723
900	95.308	900	25.721
900.5	95.302	900.5	25.718
901	95.308	901	25.714
901.5	95.31	901.5	25.709
902	95.311	902	25.708
902.5	95.312	902.5	25.704
903	95.312	903	25.701
903.5	95.31	903.5	25.705
904	95.312	904	25.707
904.5	95.307	904.5	25.708
905	95.306	905	25.707
905.5	95.312	905.5	25.711
906	95.312	906	25.714
906.5	95.315	906.5	25.712
907	95.315	907	25.707
907.5	95.316	907.5	25.705
908	95.313	908	25.704
908.5	95.313	908.5	25.712
909	95.311	909	25.708
909.5	95.314	909.5	25.708
910	95.318	910	25.704
910.5	95.318	910.5	25.699
911	95.316	911	25.689
911.5	95.321	911.5	25.678
912	95.323	912	25.675
912.5	95.325	912.5	25.673
913	95.326	913	25.663
913.5	95.32	913.5	25.657
914	95.321	914	25.66
914.5	95.32	914.5	25.655
915	95.315	915	25.64
915.5	95.312	915.5	25.638
916	95.314	916	25.633
916.5	95.312	916.5	25.624
917	95.315	917	25.618
917.5	95.318	917.5	25.615
918	95.317	918	25.618
918.5	95.316	918.5	25.613
919	95.312	919	25.612
919.5	95.313	919.5	25.606
920	95.313	920	25.603
920.5	95.311	920.5	25.598
921	95.308	921	25.592
921.5	95.308	921.5	25.585
922	95.308	922	25.573
922.5	95.307	922.5	25.562
923	95.304	923	25.557
923.5	95.303	923.5	25.553
924	95.3	924	25.549
924.5	95.303	924.5	25.546
925	95.298	925	25.54
925.5	95.297	925.5	25.541
926	95.295	926	25.532
926.5	95.291	926.5	25.528
927	95.291	927	25.526
927.5	95.292	927.5	25.522
928	95.287	928	25.521
928.5	95.285	928.5	25.519
929	95.283	929	25.518
929.5	95.28	929.5	25.511
930	95.282	930	25.511
930.5	95.278	930.5	25.498
931	95.276	931	25.495
931.5	95.281	931.5	25.492
932	95.28	932	25.479
932.5	95.279	932.5	25.474
933	95.277	933	25.47
933.5	95.279	933.5	25.466
934	95.273	934	25.462
934.5	95.274	934.5	25.458
935	95.273	935	25.454
935.5	95.272	935.5	25.451
936	95.271	936	25.448
936.5	95.269	936.5	25.445
937	95.268	937	25.44
937.5	95.267	937.5	25.432
938	95.267	938	25.428
938.5	95.266	938.5	25.426
939	95.265	939	25.422
939.5	95.266	939.5	25.416
940	95.266	940	25.417
940.5	95.265	940.5	25.413
941	95.264	941	25.403
941.5	95.267	941.5	25.397
942	95.265	942	25.388
942.5	95.264	942.5	25.392
943	95.262	943	25.384
943.5	95.259	943.5	25.375
944	95.258	944	25.367
944.5	95.259	944.5	25.358
945	95.259	945	25.35
945.5	95.258	945.5	25.338
946	95.256	946	25.331
946.5	95.255	946.5	25.324
947	95.256	947	25.32
947.5	95.255	947.5	25.314
948	95.253	948	25.305
948.5	95.255	948.5	25.304
949	95.252	949	25.297
949.5	95.251	949.5	25.289
950	95.248	950	25.281
950.5	95.25	950.5	25.272
951	95.248	951	25.265
951.5	95.246	951.5	25.259
952	95.247	952	25.248
952.5	95.246	952.5	25.243
953	95.245	953	25.233
953.5	95.245	953.5	25.228
954	95.244	954	25.222
954.5	95.243	954.5	25.218
955	95.242	955	25.21
955.5	95.241	955.5	25.205
956	95.24	956	25.198
956.5	95.238	956.5	25.189
957	95.239	957	25.176
957.5	95.238	957.5	25.178
958	95.236	958	25.175
958.5	95.238	958.5	25.171
959	95.238	959	25.157
959.5	95.24	959.5	25.155
960	95.242	960	25.153
960.5	95.241	960.5	25.155
961	95.243	961	25.156
961.5	95.245	961.5	25.152
962	95.243	962	25.148
962.5	95.248	962.5	25.147
963	95.247	963	25.143
963.5	95.245	963.5	25.137
964	95.246	964	25.132
964.5	95.245	964.5	25.128
965	95.247	965	25.121
965.5	95.248	965.5	25.118
966	95.25	966	25.114
966.5	95.248	966.5	25.114
967	95.249	967	25.111
967.5	95.251	967.5	25.108
968	95.253	968	25.101
968.5	95.252	968.5	25.099
969	95.252	969	25.095
969.5	95.253	969.5	25.094
970	95.253	970	25.09
970.5	95.255	970.5	25.089
971	95.255	971	25.086
971.5	95.255	971.5	25.084
972	95.255	972	25.079
972.5	95.254	972.5	25.077
973	95.255	973	25.074
973.5	95.256	973.5	25.074
974	95.256	974	25.064
974.5	95.257	974.5	25.057
975	95.257	975	25.051
975.5	95.259	975.5	25.049
976	95.257	976	25.042
976.5	95.258	976.5	25.036
977	95.256	977	25.032
977.5	95.254	977.5	25.025
978	95.252	978	25.02
978.5	95.252	978.5	25.02
979	95.251	979	25.016
979.5	95.252	979.5	25.009
980	95.251	980	25.003
980.5	95.252	980.5	25.002
981	95.252	981	25
981.5	95.25	981.5	24.998
982	95.249	982	24.995
982.5	95.25	982.5	24.993
983	95.252	983	24.991
983.5	95.252	983.5	24.985
984	95.252	984	24.984
984.5	95.251	984.5	24.983
985	95.25	985	24.98
985.5	95.25	985.5	24.976
986	95.25	986	24.974
986.5	95.253	986.5	24.973
987	95.252	987	24.967
987.5	95.253	987.5	24.966
988	95.253	988	24.961
988.5	95.254	988.5	24.961
989	95.257	989	24.957
989.5	95.255	989.5	24.957
990	95.256	990	24.955
990.5	95.256	990.5	24.955
991	95.256	991	24.953
991.5	95.255	991.5	24.956
992	95.254	992	24.955
992.5	95.256	992.5	24.954
993	95.255	993	24.955
993.5	95.255	993.5	24.955
994	95.258	994	24.954
994.5	95.259	994.5	24.955
995	95.259	995	24.953
995.5	95.259	995.5	24.955
996	95.258	996	24.959
996.5	95.259	996.5	24.959
997	95.257	997	24.955
997.5	95.257	997.5	24.954
998	95.258	998	24.952
998.5	95.259	998.5	24.952
999	95.259	999	24.95
999.5	95.256	999.5	24.949
1000	95.257	1000	24.948
1000.5	95.256	1000.5	24.947
1001	95.255	1001	24.944
1001.5	95.255	1001.5	24.944
1002	95.254	1002	24.946
1002.5	95.255	1002.5	24.946
1003	95.252	1003	24.944
1003.5	95.252	1003.5	24.944
1004	95.251	1004	24.942
1004.5	95.25	1004.5	24.945
1005	95.249	1005	24.944
1005.5	95.246	1005.5	24.945
1006	95.248	1006	24.944
1006.5	95.246	1006.5	24.944
1007	95.245	1007	24.944
1007.5	95.244	1007.5	24.945
1008	95.244	1008	24.945
1008.5	95.243	1008.5	24.945
1009	95.243	1009	24.944
1009.5	95.242	1009.5	24.943
1010	95.243	1010	24.944
1010.5	95.24	1010.5	24.943
1011	95.241	1011	24.946
1011.5	95.242	1011.5	24.948
1012	95.241	1012	24.941
1012.5	95.242	1012.5	24.938
1013	95.241	1013	24.941
1013.5	95.242	1013.5	24.946
1014	95.242	1014	24.945
1014.5	95.241	1014.5	24.947
1015	95.24	1015	24.945
1015.5	95.239	1015.5	24.945
1016	95.24	1016	24.947
1016.5	95.239	1016.5	24.947
1017	95.24	1017	24.948
1017.5	95.24	1017.5	24.95
1018	95.239	1018	24.951
1018.5	95.239	1018.5	24.95
1019	95.239	1019	24.95
1019.5	95.239	1019.5	24.953
1020	95.238	1020	24.954
1020.5	95.238	1020.5	24.956
1021	95.238	1021	24.952
1021.5	95.238	1021.5	24.955
1022	95.238	1022	24.957
1022.5	95.238	1022.5	24.959
1023	95.237	1023	24.961
1023.5	95.238	1023.5	24.962
1024	95.239	1024	24.962
1024.5	95.239	1024.5	24.963
1025	95.239	1025	24.964
1025.5	95.237	1025.5	24.969
1026	95.238	1026	24.968
1026.5	95.237	1026.5	24.968
1027	95.238	1027	24.968
1027.5	95.237	1027.5	24.965
1028	95.236	1028	24.965
1028.5	95.237	1028.5	24.969
1029	95.236	1029	24.969
1029.5	95.237	1029.5	24.966
1030	95.236	1030	24.963
1030.5	95.237	1030.5	24.965
1031	95.235	1031	24.968
1031.5	95.235	1031.5	24.967
1032	95.236	1032	24.969
1032.5	95.235	1032.5	24.972
1033	95.235	1033	24.975
1033.5	95.235	1033.5	24.976
1034	95.235	1034	24.979
1034.5	95.234	1034.5	24.979
1035	95.235	1035	24.981
1035.5	95.234	1035.5	24.981
1036	95.234	1036	24.983
1036.5	95.232	1036.5	24.985
1037	95.234	1037	24.988
1037.5	95.233	1037.5	24.992
1038	95.233	1038	24.992
1038.5	95.232	1038.5	24.995
1039	95.233	1039	24.994
1039.5	95.233	1039.5	24.995
1040	95.233	1040	24.997
1040.5	95.232	1040.5	24.999
1041	95.231	1041	25.001
1041.5	95.231	1041.5	25.002
1042	95.232	1042	25.003
1042.5	95.231	1042.5	25.006
1043	95.23	1043	25.009
1043.5	95.23	1043.5	25.014
1044	95.231	1044	25.015
1044.5	95.23	1044.5	25.015
1045	95.23	1045	25.016
1045.5	95.23	1045.5	25.018
1046	95.229	1046	25.023
1046.5	95.231	1046.5	25.026
1047	95.229	1047	25.029
1047.5	95.23	1047.5	25.029
1048	95.23	1048	25.033
1048.5	95.229	1048.5	25.032
1049	95.228	1049	25.033
1049.5	95.228	1049.5	25.03
1050	95.227	1050	25.029
1050.5	95.227	1050.5	25.03
1051	95.227	1051	25.031
1051.5	95.226	1051.5	25.034
1052	95.227	1052	25.038
1052.5	95.227	1052.5	25.037
1053	95.227	1053	25.039
1053.5	95.227	1053.5	25.038
1054	95.226	1054	25.038
1054.5	95.227	1054.5	25.039
1055	95.225	1055	25.037
1055.5	95.225	1055.5	25.037
1056	95.225	1056	25.037
1056.5	95.224	1056.5	25.037
1057	95.224	1057	25.037
1057.5	95.225	1057.5	25.038
1058	95.225	1058	25.038
1058.5	95.223	1058.5	25.037
1059	95.223	1059	25.038
1059.5	95.223	1059.5	25.039
1060	95.225	1060	25.039
1060.5	95.223	1060.5	25.04
1061	95.224	1061	25.042
1061.5	95.224	1061.5	25.042
1062	95.222	1062	25.04
1062.5	95.222	1062.5	25.038
1063	95.221	1063	25.039
1063.5	95.22	1063.5	25.038
1064	95.22	1064	25.04
1064.5	95.22	1064.5	25.04
1065	95.22	1065	25.041
1065.5	95.22	1065.5	25.041
1066	95.22	1066	25.042
1066.5	95.221	1066.5	25.044
1067	95.221	1067	25.045
1067.5	95.22	1067.5	25.046
1068	95.221	1068	25.043
1068.5	95.22	1068.5	25.04
1069	95.219	1069	25.038
1069.5	95.219	1069.5	25.036
1070	95.218	1070	25.035
1070.5	95.217	1070.5	25.035
1071	95.217	1071	25.033
1071.5	95.217	1071.5	25.033
1072	95.216	1072	25.032
1072.5	95.216	1072.5	25.032
1073	95.216	1073	25.03
1073.5	95.214	1073.5	25.029
1074	95.214	1074	25.029
1074.5	95.213	1074.5	25.028
1075	95.213	1075	25.026
1075.5	95.212	1075.5	25.022
1076	95.211	1076	25.021
1076.5	95.209	1076.5	25.018
1077	95.21	1077	25.017
1077.5	95.209	1077.5	25.014
1078	95.209	1078	25.014
1078.5	95.207	1078.5	25.013
1079	95.207	1079	25.012
1079.5	95.205	1079.5	25.01
1080	95.205	1080	25.007
1080.5	95.203	1080.5	25.006
1081	95.203	1081	25.003
1081.5	95.204	1081.5	25.002
1082	95.202	1082	24.999
1082.5	95.201	1082.5	24.999
1083	95.201	1083	24.998
1083.5	95.201	1083.5	24.995
1084	95.198	1084	24.994
1084.5	95.198	1084.5	24.995
1085	95.198	1085	24.991
1085.5	95.198	1085.5	24.992
1086	95.197	1086	24.989
1086.5	95.197	1086.5	24.988
1087	95.197	1087	24.987
1087.5	95.195	1087.5	24.985
1088	95.195	1088	24.983
1088.5	95.195	1088.5	24.982
1089	95.195	1089	24.978
1089.5	95.193	1089.5	24.979
1090	95.193	1090	24.977
1090.5	95.192	1090.5	24.972
1091	95.19	1091	24.969
1091.5	95.189	1091.5	24.967
1092	95.19	1092	24.967
1092.5	95.19	1092.5	24.964
1093	95.188	1093	24.96
1093.5	95.186	1093.5	24.958
1094	95.185	1094	24.957
1094.5	95.185	1094.5	24.956
1095	95.184	1095	24.955
1095.5	95.183	1095.5	24.953
1096	95.182	1096	24.95
1096.5	95.181	1096.5	24.948
1097	95.182	1097	24.944
1097.5	95.18	1097.5	24.942
1098	95.179	1098	24.939
1098.5	95.179	1098.5	24.934
1099	95.178	1099	24.934
1099.5	95.177	1099.5	24.93
1100	95.176	1100	24.928
1100.5	95.174	1100.5	24.922
1101	95.173	1101	24.917
1101.5	95.171	1101.5	24.915
1102	95.168	1102	24.911
1102.5	95.168	1102.5	24.911
1103	95.167	1103	24.906
1103.5	95.167	1103.5	24.901
1104	95.167	1104	24.897
1104.5	95.165	1104.5	24.892
1105	95.164	1105	24.889
1105.5	95.162	1105.5	24.886
1106	95.161	1106	24.881
1106.5	95.16	1106.5	24.879
1107	95.16	1107	24.876
1107.5	95.16	1107.5	24.875
1108	95.158	1108	24.871
1108.5	95.157	1108.5	24.867
1109	95.155	1109	24.862
1109.5	95.154	1109.5	24.861
1110	95.154	1110	24.858
1110.5	95.151	1110.5	24.853
1111	95.151	1111	24.85
1111.5	95.15	1111.5	24.847
1112	95.149	1112	24.844
1112.5	95.149	1112.5	24.841
1113	95.147	1113	24.837
1113.5	95.147	1113.5	24.836
1114	95.146	1114	24.834
1114.5	95.145	1114.5	24.831
1115	95.143	1115	24.83
1115.5	95.142	1115.5	24.824
1116	95.141	1116	24.821
1116.5	95.14	1116.5	24.817
1117	95.14	1117	24.813
1117.5	95.139	1117.5	24.81
1118	95.139	1118	24.808
1118.5	95.138	1118.5	24.804
1119	95.137	1119	24.8
1119.5	95.136	1119.5	24.797
1120	95.134	1120	24.793
1120.5	95.134	1120.5	24.791
1121	95.132	1121	24.788
1121.5	95.132	1121.5	24.784
1122	95.132	1122	24.781
1122.5	95.131	1122.5	24.777
1123	95.13	1123	24.773
1123.5	95.129	1123.5	24.768
1124	95.128	1124	24.764
1124.5	95.128	1124.5	24.76
1125	95.127	1125	24.755
1125.5	95.127	1125.5	24.751
1126	95.126	1126	24.743
1126.5	95.125	1126.5	24.739
1127	95.125	1127	24.734
1127.5	95.125	1127.5	24.726
1128	95.124	1128	24.722
1128.5	95.123	1128.5	24.715
1129	95.122	1129	24.708
1129.5	95.122	1129.5	24.702
1130	95.12	1130	24.695
1130.5	95.119	1130.5	24.688
1131	95.118	1131	24.681
1131.5	95.116	1131.5	24.675
1132	95.115	1132	24.666
1132.5	95.114	1132.5	24.657
1133	95.114	1133	24.649
1133.5	95.113	1133.5	24.645
1134	95.111	1134	24.637
1134.5	95.11	1134.5	24.628
1135	95.109	1135	24.62
1135.5	95.108	1135.5	24.612
1136	95.107	1136	24.603
1136.5	95.106	1136.5	24.598
1137	95.104	1137	24.586
1137.5	95.104	1137.5	24.579
1138	95.102	1138	24.566
1138.5	95.101	1138.5	24.558
1139	95.101	1139	24.551
1139.5	95.099	1139.5	24.54
1140	95.097	1140	24.535
1140.5	95.094	1140.5	24.526
1141	95.093	1141	24.517
1141.5	95.092	1141.5	24.509
1142	95.09	1142	24.5
1142.5	95.088	1142.5	24.495
1143	95.087	1143	24.486
1143.5	95.086	1143.5	24.478
1144	95.084	1144	24.471
1144.5	95.084	1144.5	24.462
1145	95.082	1145	24.453
1145.5	95.08	1145.5	24.447
1146	95.078	1146	24.437
1146.5	95.078	1146.5	24.429
1147	95.077	1147	24.42
1147.5	95.076	1147.5	24.413
1148	95.075	1148	24.403
1148.5	95.074	1148.5	24.398
1149	95.072	1149	24.389
1149.5	95.07	1149.5	24.38
1150	95.07	1150	24.368
1150.5	95.068	1150.5	24.359
1151	95.067	1151	24.353
1151.5	95.066	1151.5	24.345
1152	95.064	1152	24.339
1152.5	95.062	1152.5	24.331
1153	95.06	1153	24.321
1153.5	95.06	1153.5	24.314
1154	95.059	1154	24.305
1154.5	95.057	1154.5	24.299
1155	95.056	1155	24.289
1155.5	95.053	1155.5	24.284
1156	95.051	1156	24.278
1156.5	95.051	1156.5	24.268
1157	95.051	1157	24.259
1157.5	95.049	1157.5	24.249
1158	95.048	1158	24.239
1158.5	95.047	1158.5	24.232
1159	95.046	1159	24.22
1159.5	95.045	1159.5	24.212
1160	95.042	1160	24.204
1160.5	95.042	1160.5	24.195
1161	95.042	1161	24.188
1161.5	95.04	1161.5	24.179
1162	95.039	1162	24.169
1162.5	95.038	1162.5	24.161
1163	95.035	1163	24.154
1163.5	95.034	1163.5	24.146
1164	95.033	1164	24.139
1164.5	95.034	1164.5	24.133
1165	95.032	1165	24.125
1165.5	95.031	1165.5	24.119
1166	95.03	1166	24.112
1166.5	95.028	1166.5	24.108
1167	95.027	1167	24.102
1167.5	95.025	1167.5	24.093
1168	95.024	1168	24.086
1168.5	95.023	1168.5	24.078
1169	95.022	1169	24.073
1169.5	95.021	1169.5	24.067
1170	95.019	1170	24.062
1170.5	95.016	1170.5	24.058
1171	95.014	1171	24.054
1171.5	95.014	1171.5	24.05
1172	95.013	1172	24.041
1172.5	95.012	1172.5	24.034
1173	95.011	1173	24.029
1173.5	95.01	1173.5	24.024
1174	95.009	1174	24.023
1174.5	95.007	1174.5	24.021
1175	95.006	1175	24.017
1175.5	95.004	1175.5	24.015
1176	95.003	1176	24.01
1176.5	95.003	1176.5	24.008
1177	95.002	1177	24.006
1177.5	95	1177.5	24.002
1178	94.999	1178	24
1178.5	94.998	1178.5	23.998
1179	94.996	1179	23.996
1179.5	94.995	1179.5	23.993
1180	94.993	1180	23.992
1180.5	94.992	1180.5	23.989
1181	94.99	1181	23.985
1181.5	94.989	1181.5	23.984
1182	94.987	1182	23.984
1182.5	94.987	1182.5	23.982
1183	94.986	1183	23.98
1183.5	94.985	1183.5	23.978
1184	94.984	1184	23.976
1184.5	94.983	1184.5	23.975
1185	94.982	1185	23.972
1185.5	94.981	1185.5	23.971
1186	94.982	1186	23.971
1186.5	94.979	1186.5	23.97
1187	94.978	1187	23.967
1187.5	94.978	1187.5	23.965
1188	94.976	1188	23.963
1188.5	94.973	1188.5	23.961
1189	94.973	1189	23.963
1189.5	94.971	1189.5	23.962
1190	94.97	1190	23.96
1190.5	94.968	1190.5	23.957
1191	94.967	1191	23.953
1191.5	94.966	1191.5	23.953
1192	94.966	1192	23.95
1192.5	94.966	1192.5	23.948
1193	94.964	1193	23.944
1193.5	94.963	1193.5	23.942
1194	94.963	1194	23.941
1194.5	94.962	1194.5	23.941
1195	94.961	1195	23.94
1195.5	94.96	1195.5	23.941
1196	94.96	1196	23.938
1196.5	94.96	1196.5	23.937
1197	94.958	1197	23.934
1197.5	94.956	1197.5	23.933
1198	94.955	1198	23.93
1198.5	94.954	1198.5	23.929
1199	94.953	1199	23.927
1199.5	94.951	1199.5	23.924
1200	94.95	1200	23.922
1200.5	94.949	1200.5	23.92
1201	94.947	1201	23.921
1201.5	94.945	1201.5	23.92
1202	94.945	1202	23.92
1202.5	94.943	1202.5	23.918
1203	94.942	1203	23.918
1203.5	94.941	1203.5	23.915
1204	94.94	1204	23.914
1204.5	94.939	1204.5	23.911
1205	94.939	1205	23.91
1205.5	94.939	1205.5	23.91
1206	94.938	1206	23.909
1206.5	94.937	1206.5	23.909
1207	94.936	1207	23.909
1207.5	94.935	1207.5	23.908
1208	94.933	1208	23.907
1208.5	94.931	1208.5	23.907
1209	94.929	1209	23.906
1209.5	94.927	1209.5	23.905
1210	94.925	1210	23.906
1210.5	94.924	1210.5	23.905
1211	94.922	1211	23.903
1211.5	94.921	1211.5	23.9
1212	94.92	1212	23.898
1212.5	94.918	1212.5	23.898
1213	94.916	1213	23.895
1213.5	94.915	1213.5	23.895
1214	94.916	1214	23.893
1214.5	94.915	1214.5	23.893
1215	94.913	1215	23.893
1215.5	94.912	1215.5	23.893
1216	94.911	1216	23.893
1216.5	94.909	1216.5	23.894
1217	94.908	1217	23.896
1217.5	94.908	1217.5	23.894
1218	94.907	1218	23.894
1218.5	94.906	1218.5	23.894
1219	94.905	1219	23.892
1219.5	94.904	1219.5	23.895
1220	94.903	1220	23.895
1220.5	94.902	1220.5	23.897
1221	94.901	1221	23.9
1221.5	94.899	1221.5	23.901
1222	94.898	1222	23.902
1222.5	94.896	1222.5	23.903
1223	94.895	1223	23.903
1223.5	94.894	1223.5	23.903
1224	94.893	1224	23.904
1224.5	94.892	1224.5	23.907
1225	94.89	1225	23.906
1225.5	94.889	1225.5	23.907
1226	94.888	1226	23.91
1226.5	94.888	1226.5	23.912
1227	94.886	1227	23.913
1227.5	94.884	1227.5	23.915
1228	94.883	1228	23.919
1228.5	94.882	1228.5	23.919
1229	94.88	1229	23.921
1229.5	94.88	1229.5	23.922
1230	94.878	1230	23.923
1230.5	94.875	1230.5	23.925
1231	94.874	1231	23.925
1231.5	94.872	1231.5	23.924
1232	94.87	1232	23.924
1232.5	94.87	1232.5	23.927
1233	94.87	1233	23.927
1233.5	94.867	1233.5	23.928
1234	94.867	1234	23.93
1234.5	94.864	1234.5	23.932
1235	94.864	1235	23.933
1235.5	94.863	1235.5	23.937
1236	94.861	1236	23.933
1236.5	94.859	1236.5	23.937
1237	94.857	1237	23.937
1237.5	94.856	1237.5	23.935
1238	94.855	1238	23.936
1238.5	94.853	1238.5	23.935
1239	94.852	1239	23.935
1239.5	94.851	1239.5	23.936
1240	94.85	1240	23.936
1240.5	94.848	1240.5	23.935
1241	94.847	1241	23.934
1241.5	94.845	1241.5	23.935
1242	94.844	1242	23.937
1242.5	94.843	1242.5	23.935
1243	94.842	1243	23.933
1243.5	94.842	1243.5	23.933
1244	94.841	1244	23.932
1244.5	94.839	1244.5	23.93
1245	94.838	1245	23.931
1245.5	94.837	1245.5	23.933
1246	94.835	1246	23.936
1246.5	94.834	1246.5	23.937
1247	94.834	1247	23.939
1247.5	94.833	1247.5	23.94
1248	94.832	1248	23.943
1248.5	94.832	1248.5	23.944
1249	94.831	1249	23.943
1249.5	94.829	1249.5	23.946
[truncated: 2,501 more rows]

## Sheet: Fig. 4i
PAN/MIL@LiCl							Bilayer PML-PC
Time (min)	Test 1	Test 2	Test 3	Average	Standard deviation		Time (min)	Test 1	Test 2	Test 3	Average	Standard deviation
0	20.4	20.3	20.5	20.4	0.1		0	20.5	20.4	20.6	20.5	0.1
0.5	26.3	26.2	26.5	26.3333	0.15275		0.5	27.7	27.5	27.9	27.7	0.2
1	30.6	30.4	30.9	30.6333	0.25166		1	49.1	49	49.4	49.1667	0.20817
1.5	31	31	31.2	31.0667	0.11547		1.5	51.3	51.1	51.6	51.3333	0.25166
2	32	31.8	32.3	32.0333	0.25166		2	51.6	51.2	51.8	51.5333	0.30551
2.5	32.2	32.2	32.4	32.2667	0.11547		2.5	52.6	52.5	52.9	52.6667	0.20817
3	32.7	32.4	33	32.7	0.3		3	53.4	53.4	53.5	53.4333	0.05774
3.5	32.4	32.3	32.5	32.4	0.1		3.5	53.2	53	53.5	53.2333	0.25166
4	33.3	33	33.5	33.2667	0.25166		4	53.3	53.3	53.5	53.3667	0.11547
4.5	33.3	33.1	33.4	33.2667	0.15275		4.5	53.4	53.2	53.6	53.4	0.2
5	33.5	33.1	33.7	33.4333	0.30551		5	54.5	54.1	54.6	54.4	0.26458
10	33.4	33.2	33.6	33.4	0.2		10	61	60.7	61.3	61	0.3
20	35.7	35.6	35.7	35.6667	0.05774		20	65	65.1	65.5	65.2	0.26458
30	38.5	38.3	38.8	38.5333	0.25166		30	68.2	68	68.4	68.2	0.2
40	37.7	37.6	37.8	37.7	0.1		40	68.6	68.3	68.9	68.6	0.3
50	40.6	40.8	40.9	40.7667	0.15275		50	71.7	71.5	72	71.7333	0.25166
60	43.3	43.1	43.5	43.3	0.2		60	74.3	74	74.6	74.3	0.3

[truncated: 5 more sheets: Fig. 4j, Fig. 4k, Fig. 5g, Supplementary Figure 2, Supplementary Figure 3]
